# Supplementary material for: HOXA3 accelerates wound healing in diabetic and aged non-diabetic mammals
Source: Sci Rep. 2023 Jun 19;13:9923. doi: 10.1038/s41598-023-36933-4 (PMC10279746; doi:10.1038/s41598-023-36933-4)
Supplement: Supplementary file 2 — Supplementary Information 1. [file 41598_2023_36933_MOESM2_ESM.xlsx]

## Sheet: PlasmidDMECexpression
Plasmid	Staining	Well	GFP Fluoresence Intensity
GFP	GFP plasmid (no antibodies)	1	3461.03
GFP	GFP plasmid (no antibodies)	2	2078.1
GFP	GFP plasmid (no antibodies)	3	1741.15
GFP	GFP plasmid (no antibodies)	4	2435.85
None	non transfected no antibody	1	86.1414
None	non transfected no antibody	2	464.825
None	non transfected no antibody	3	207.057
None	non transfected no antibody	4	247.756
None	non transfected (both antibodies)	1	241.282
None	non transfected (both antibodies)	2	127.658
None	non transfected (both antibodies)	3	180.811
None	non transfected (both antibodies)	4	1232.98
HoxA3	HOXA3 plasmid (secondary antibody only)	1	212.447
HoxA3	HOXA3 plasmid (secondary antibody only)	2	737.112
HoxA3	HOXA3 plasmid (secondary antibody only)	3	479.774
HoxA3	HOXA3 plasmid (secondary antibody only)	4	181.85
HoxA3	HOXA3 (both antibodies)	1	1785.61
HoxA3	HOXA3 (both antibodies)	2	1786.29
HoxA3	HOXA3 (both antibodies)	3	2232.81
HoxA3	HOXA3 (both antibodies)	4	4019.55

## Sheet: PlasmidDMECscratchdefect
Treatment	Timepoint (hours)	Well	Width Measure 1	Width Measure 2	Average
HoxA3	0	B1	660	623	641.5
HoxA3	4	B1	559	516	537.5
HoxA3	8	B1	516	412	464
HoxA3	12	B1	486	355	420.5
HoxA3	16	B1	419	331	375
HoxA3	20	B1	364	289	326.5
HoxA3	24	B1	332	237	284.5
HoxA3	28	B1	313	235	274
HoxA3	32	B1	301	168	234.5
HoxA3	36	B1	269	183	226
HoxA3	40	B1	173	151	162
HoxA3	0	B2	629	618	623.5
HoxA3	4	B2	436	452	444
HoxA3	8	B2	387	418	402.5
HoxA3	12	B2	358	335	346.5
HoxA3	16	B2	311	299	305
HoxA3	20	B2	219	202	210.5
HoxA3	24	B2	175	163	169
HoxA3	28	B2	0	0	0
HoxA3	32	B2	0	0	0
HoxA3	36	B2	0	0	0
HoxA3	40	B2	0	0	0
HoxA3	0	B3	569	520	544.5
HoxA3	4	B3	458	439	448.5
HoxA3	8	B3	408	351	379.5
HoxA3	12	B3	356	269	312.5
HoxA3	16	B3	263	209	236
HoxA3	20	B3	243	182	212.5
HoxA3	24	B3	171	129	150
HoxA3	28	B3	100	117	108.5
HoxA3	32	B3	0	0	0
HoxA3	36	B3	0	0	0
HoxA3	40	B3	0	0	0
HoxA3	0	D1	686	683	684.5
HoxA3	4	D1	644	623	633.5
HoxA3	8	D1	644	595	619.5
HoxA3	12	D1	609	577	593
HoxA3	16	D1	576	561	568.5
HoxA3	20	D1	520	527	523.5
HoxA3	24	D1	420	463	441.5
HoxA3	28	D1	398	382	390
HoxA3	32	D1	337	312	324.5
HoxA3	36	D1	302	252	277
HoxA3	40	D1	309	233	271
HoxA3	0	D3	615	557	586
HoxA3	4	D3	544	497	520.5
HoxA3	8	D3	508	451	479.5
HoxA3	12	D3	490	421	455.5
HoxA3	16	D3	437	361	399
HoxA3	20	D3	382	329	355.5
HoxA3	24	D3	335	301	318
HoxA3	28	D3	275	239	257
HoxA3	32	D3	250	211	230.5
HoxA3	36	D3	109	153	131
HoxA3	40	D3	91	0	45.5
HoxA3	0	D2	Not Uable Due to Image/Focus	Not Uable Due to Image/Focus	NA
HoxA3	4	D2	Not Uable Due to Image/Focus	Not Uable Due to Image/Focus	NA
HoxA3	8	D2	Not Uable Due to Image/Focus	Not Uable Due to Image/Focus	NA
HoxA3	12	D2	Not Uable Due to Image/Focus	Not Uable Due to Image/Focus	NA
HoxA3	16	D2	Not Uable Due to Image/Focus	Not Uable Due to Image/Focus	NA
HoxA3	20	D2	Not Uable Due to Image/Focus	Not Uable Due to Image/Focus	NA
HoxA3	24	D2	Not Uable Due to Image/Focus	Not Uable Due to Image/Focus	NA
HoxA3	28	D2	Not Uable Due to Image/Focus	Not Uable Due to Image/Focus	NA
HoxA3	32	D2	Not Uable Due to Image/Focus	Not Uable Due to Image/Focus	NA
HoxA3	36	D2	Not Uable Due to Image/Focus	Not Uable Due to Image/Focus	NA
HoxA3	40	D2	Not Uable Due to Image/Focus	Not Uable Due to Image/Focus	NA

## Sheet: SOT-0038 Pathology Scoring
		Group 1	Vascular density	Max Epithelial Thickness	Fibroblast Cell Density	Granulation tissue formation	Inflammation	Notes
		1392	15	5	4	3	5	Not fully reepithelialized
		1395	13	10	2	1	3	Fully reepithelialized
		1397	4	7	1	1	2	Fully reepithelialized
		1399	2	11	1	1	5	Not fully reepithelialized
		1402	3	11	1	1	3	Not fully reepithelialized
		1403	12	11	2	1	5	Not fully reepithelialized; suture present
		1406	0	7	0	0	3	Not fully reepithelialized; fibrosis in subcutis in center of biopsy is not scored
		1408	8	16	2	1	4	Not fully reepithelialized
		1409	20	18	3	3	3	Fully reepithelialized
		Mean	8.55556	10.6667	1.77778	1.33333	3.66667
		St Dev	6.82113	4.21307	1.20185	1	1.11803
		Group 2	Vascular density	Max Epithelial Thickness	Fibroblast Cell Density	Granulation tissue formation	Inflammation	Notes
		1391	5	8	2	1	5	Not fully reepithelialized
		1393	11	14	2	1	5	Fully reepithelialized; suture present
		1394	13	8	4	4	2	Fully reepithelialized
		1396	22	8	4	5	3	Not fully reepithelialized, suture present
		1398	14	14	4	4	2	Fully reepithelialized
		1401	12	7	4	3	3	Fully reepithelialized
		1404	7	4	4	3	3	Fully reepithelialized
		1405	6	8	2	2	2	Fully reepithelialized
		1407	4	4	1	1	1	Fully reepithelialized
		1412	15	11	4	5	2	Fully reepithelialized, suture present. Note that the suture is present in a defect of epidermis but everywhere else is epithelialized
		Mean	10.9	8.6	3.1	2.9	2.8
		St Dev	5.54677	3.50238	1.19722	1.59513	1.31656
		Scoring:
		Vascular density		The number of vessels (lined by endothelium, containing blood cells) was counted in one 400x field
		Max epithelial thickness		The number of cell layers in the epidermis was counted in an area of wound/adjacent to open lesion
		Fibroblast cell density		The fibroblast cell density was scored on a scale of 0-5 where 0 = none, 1 = minimal, 2 = mild, 3 = moderate, 4 = marked, 5 = severe
		Granulation tissue formation		The granulation tissue formation was scored on a scale of 0-5 where 0 = none, 1 = minimal, 2 = mild, 3 = moderate, 4 = marked, 5 = severe
		Inflammation		Inflammation was scored on a scale of 0-5 where 0 = none, 1 = minimal, 2 = mild, 3 = moderate, 4 = marked, 5 = severe
		Comments:
		A single round section of skin was presented for analysis. In most sections there were multiple regions consistent with wounding or healing/healed wounds. In some areas, the skin had not yet reepithelialized and there was an open wound covered by a serosanguinous and inflammatory exudative crust. In other regions there was epithelium overlying granulation tissue indicative of healing. Often, the …
