# Supplementary material for: HOXA3 accelerates wound healing in diabetic and aged non-diabetic mammals
Source: Sci Rep. 2023 Jun 19;13:9923. doi: 10.1038/s41598-023-36933-4 (PMC10279746; doi:10.1038/s41598-023-36933-4)
Supplement: Supplementary file 3 — Supplementary Information 2. [file 41598_2023_36933_MOESM3_ESM.xlsx]

## Sheet: RawWoundData
Therapy	Animal	DaysPostWound	Side	Size
GFP	1392	0	Left	5.235
GFP	1395	0	Left	5.3075
GFP	1397	0	Left	4.04
GFP	1399	0	Left	4.45
GFP	1402	0	Left	5.5575
GFP	1403	0	Left	5.4575
GFP	1406	0	Left	5.2425
GFP	1408	0	Left	5.84
GFP	1409	0	Left	5.19
HoxA3	1391	0	Left	5.5
HoxA3	1393	0	Left	5.2125
HoxA3	1394	0	Left	5.5925
HoxA3	1396	0	Left	5.0375
HoxA3	1398	0	Left	5.535
HoxA3	1401	0	Left	4.82
HoxA3	1404	0	Left	5.005
HoxA3	1405	0	Left	5.77
HoxA3	1407	0	Left	6.8025
HoxA3	1412	0	Left	5.17
GFP	1392	0	Right	5.3675
GFP	1395	0	Right	5.31
GFP	1397	0	Right	4.1025
GFP	1399	0	Right	4.435
GFP	1402	0	Right	5.8925
GFP	1403	0	Right	5.775
GFP	1406	0	Right	5.2075
GFP	1408	0	Right	5.415
GFP	1409	0	Right	5.045
HoxA3	1391	0	Right	5.19
HoxA3	1393	0	Right	4.745
HoxA3	1394	0	Right	4.86
HoxA3	1396	0	Right	5.1475
HoxA3	1398	0	Right	5.2725
HoxA3	1401	0	Right	4.31333
HoxA3	1404	0	Right	5.035
HoxA3	1405	0	Right	5.14
HoxA3	1407	0	Right	5.25
HoxA3	1412	0	Right	4.6175
GFP	1392	2	Left	5.06
GFP	1395	2	Left	5.255
GFP	1397	2	Left	5.505
GFP	1399	2	Left	4.21
GFP	1402	2	Left	5.195
GFP	1403	2	Left	5.5675
GFP	1406	2	Left	5.4125
GFP	1408	2	Left	5.77
GFP	1409	2	Left	5.18
HoxA3	1391	2	Left	4.835
HoxA3	1393	2	Left	4.76
HoxA3	1394	2	Left	5.015
HoxA3	1396	2	Left	5.19
HoxA3	1398	2	Left	5.2625
HoxA3	1401	2	Left	5.045
HoxA3	1404	2	Left	4.9875
HoxA3	1405	2	Left	5.4175
HoxA3	1407	2	Left	7.3875
HoxA3	1412	2	Left	5.2625
GFP	1392	2	Right	4.8875
GFP	1395	2	Right	4.9975
GFP	1397	2	Right	4.255
GFP	1399	2	Right	5.0625
GFP	1402	2	Right	5.07
GFP	1403	2	Right	5.3725
GFP	1406	2	Right	5.115
GFP	1408	2	Right	4.9625
GFP	1409	2	Right	4.875
HoxA3	1391	2	Right	5.075
HoxA3	1393	2	Right	5.005
HoxA3	1394	2	Right	4.885
HoxA3	1396	2	Right	4.4575
HoxA3	1398	2	Right	5.5375
HoxA3	1401	2	Right	4.9725
HoxA3	1404	2	Right	4.575
HoxA3	1405	2	Right	5.32
HoxA3	1407	2	Right	4.575
HoxA3	1412	2	Right	4.96
GFP	1392	4	Left	4.46
GFP	1395	4	Left	5.2375
GFP	1397	4	Left	4.92
GFP	1399	4	Left	3.53
GFP	1402	4	Left	3.9225
GFP	1403	4	Left	4.73
GFP	1406	4	Left	4.965
GFP	1408	4	Left	4.775
GFP	1409	4	Left	4.9075
HoxA3	1391	4	Left	4.39
HoxA3	1393	4	Left	3.97
HoxA3	1394	4	Left	4.715
HoxA3	1396	4	Left	4.7025
HoxA3	1398	4	Left	5.16
HoxA3	1401	4	Left	4.315
HoxA3	1404	4	Left	4.41
HoxA3	1405	4	Left	5.06
HoxA3	1407	4	Left	5.0325
HoxA3	1412	4	Left	4.6275
GFP	1392	4	Right	4.4375
GFP	1395	4	Right	5.4025
GFP	1397	4	Right	4.665
GFP	1399	4	Right	4.4125
GFP	1402	4	Right	5.3275
GFP	1403	4	Right	4.66
GFP	1406	4	Right	5.325
GFP	1408	4	Right	4.995
GFP	1409	4	Right	4.935
HoxA3	1391	4	Right	4.6525
HoxA3	1393	4	Right	4.9875
HoxA3	1394	4	Right	4.2275
HoxA3	1396	4	Right	4.67
HoxA3	1398	4	Right	5.85
HoxA3	1401	4	Right	5.195
HoxA3	1404	4	Right	4.965
HoxA3	1405	4	Right	4.3
HoxA3	1407	4	Right	4.6
HoxA3	1412	4	Right	4.2925
GFP	1392	7	Left	4.415
GFP	1395	7	Left	5.055
GFP	1397	7	Left	4.4275
GFP	1399	7	Left	3.47
GFP	1402	7	Left	4.2475
GFP	1403	7	Left	4.9625
GFP	1406	7	Left	4.9775
GFP	1408	7	Left	4.43
GFP	1409	7	Left	4.0675
HoxA3	1391	7	Left	4.1125
HoxA3	1393	7	Left	3.81
HoxA3	1394	7	Left	3.6
HoxA3	1396	7	Left	4.3475
HoxA3	1398	7	Left	4.745
HoxA3	1401	7	Left	3.925
HoxA3	1404	7	Left	4.46
HoxA3	1405	7	Left	4.46
HoxA3	1407	7	Left	5.965
HoxA3	1412	7	Left	4.0525
GFP	1392	7	Right	3.79
GFP	1395	7	Right	4.885
GFP	1397	7	Right	3.52
GFP	1399	7	Right	3.7825
GFP	1402	7	Right	5.13
GFP	1403	7	Right	4.91
GFP	1406	7	Right	4.525
GFP	1408	7	Right	4.7825
GFP	1409	7	Right	4.78
HoxA3	1391	7	Right	4.615
HoxA3	1393	7	Right	4.2225
HoxA3	1394	7	Right	4.4475
HoxA3	1396	7	Right	3.785
HoxA3	1398	7	Right	5.21
HoxA3	1401	7	Right	4.28
HoxA3	1404	7	Right	5.0025
HoxA3	1405	7	Right	4.465
HoxA3	1407	7	Right	3.815
HoxA3	1412	7	Right	4.2875
GFP	1392	9	Left	3.8175
GFP	1395	9	Left	4.99
GFP	1397	9	Left	4.1
GFP	1399	9	Left	3.375
GFP	1402	9	Left	4.6325
GFP	1403	9	Left	4.26
GFP	1406	9	Left	3.13
GFP	1408	9	Left	3.5275
GFP	1409	9	Left	3.54
HoxA3	1391	9	Left	2.1875
HoxA3	1393	9	Left	3.185
HoxA3	1394	9	Left	3.0675
HoxA3	1396	9	Left	3.325
HoxA3	1398	9	Left	4.0775
HoxA3	1401	9	Left	2.8225
HoxA3	1404	9	Left	3.5875
HoxA3	1405	9	Left	4.185
HoxA3	1407	9	Left	4.36
HoxA3	1412	9	Left	3.695
GFP	1392	9	Right	3.17
GFP	1395	9	Right	4.6125
GFP	1397	9	Right	3.285
GFP	1399	9	Right	2.5625
GFP	1402	9	Right	5.095
GFP	1403	9	Right	2.74
GFP	1406	9	Right	3.6375
GFP	1408	9	Right	4.875
GFP	1409	9	Right	4.81
HoxA3	1391	9	Right	2.31
HoxA3	1393	9	Right	3.005
HoxA3	1394	9	Right	3.0575
HoxA3	1396	9	Right	2.95
HoxA3	1398	9	Right	3.855
HoxA3	1401	9	Right	3.07
HoxA3	1404	9	Right	3.6125
HoxA3	1405	9	Right	2.76
HoxA3	1407	9	Right	2.9075
HoxA3	1412	9	Right	3.6975

## Sheet: UniqueWound
Sum of Size			DaysPostWound						Treating Each Wound Independently			Days Post Injury				Treating Each Animal Independently			Days Post Injury
Therapy	Animal	Side	0	2	4	7	9		Diameter Avg	0	2	4	7	9		Diameter Avg	0	2	4	7	9
GFP	1392	Left	5.235	5.06	4.46	4.415	3.8175		Control	5.15944	5.09736	4.75597	4.45319	3.89778		Control	5.15944	5.09736	4.75597	4.45319	3.89778
GFP	1392	Right	5.3675	4.8875	4.4375	3.79	3.17		HoxA3	5.20079	5.12625	4.70612	4.38037	3.28587		HoxA3	5.20079	5.12625	4.70612	4.38037	3.28587
GFP	1395	Left	5.3075	5.255	5.2375	5.055	4.99
GFP	1395	Right	5.31	4.9975	5.4025	4.885	4.6125		Diameter Std Err							Diameter Std Err
GFP	1397	Left	4.04	5.505	4.92	4.4275	4.1		Control	0.13045	0.0935531	0.114422	0.126426	0.188447		Control	0.186124	0.0850609	0.131541	0.153918	0.217602
GFP	1397	Right	4.1025	4.255	4.665	3.52	3.285		HoxA3	0.114117	0.134604	0.0973422	0.123953	0.131692		HoxA3	0.124666	0.115909	0.0975115	0.11673	0.155819
GFP	1399	Left	4.45	4.21	3.53	3.47	3.375
GFP	1399	Right	4.435	5.0625	4.4125	3.7825	2.5625		T-Test pvalue. One Tail, Homoscedatic	0.405997	0.431997	0.370245	0.341917	0.00518887		T-Test pvalue. One Tail, Homoscedatic	0.426532	0.423047	0.380703	0.353736	0.016469
GFP	1402	Left	5.5575	5.195	3.9225	4.2475	4.6325		T-Test pvalue. Two Tail, Homoscedatic	0.811994	0.863994	0.74049	0.683833	0.0103777		T-Test pvalue. Two Tail, Homoscedatic	0.853064	0.846094	0.761407	0.707472	0.0329381
GFP	1402	Right	5.8925	5.07	5.3275	5.13	5.095		T-Test pvalue. One Tail, Heteroscedatic	0.406424	0.430591	0.371021	0.341658	0.00610364		T-Test pvalue. One Tail, Heteroscedatic	0.428084	0.421635	0.382474	0.355683	0.0186833
GFP	1403	Left	5.4575	5.5675	4.73	4.9625	4.26		T-Test pvalue. Two Tail, Heteroscedatic	0.812848	0.861181	0.742043	0.683316	0.0122073		T-Test pvalue. Two Tail, Heteroscedatic	0.856168	0.843271	0.764947	0.711367	0.0373666
GFP	1403	Right	5.775	5.3725	4.66	4.91	2.74
GFP	1406	Left	5.2425	5.4125	4.965	4.9775	3.13		Mann Whitney. One Tail	0.21	0.22	0.19	0.25	0.011		Mann Whitney. One Tail	0.39	0.36	0.22	0.37	0.0394
GFP	1406	Right	5.2075	5.115	5.325	4.525	3.6375		Mann Whitney. Two Tail	0.41	0.44	0.38	0.51	0.022		Mann Whitney. Two Tail	0.78	0.72	0.47	0.74	0.0788
GFP	1408	Left	5.84	5.77	4.775	4.43	3.5275
GFP	1408	Right	5.415	4.9625	4.995	4.7825	4.875		Absolute Benefit	-0.00801389	-0.00566742	0.010481	0.0163522	0.156988		Absolute Benefit	-0.00801389	-0.00566742	0.010481	0.0163522	0.156988
GFP	1409	Left	5.19	5.18	4.9075	4.0675	3.54
GFP	1409	Right	5.045	4.875	4.935	4.78	4.81
HoxA3	1391	Left	5.5	4.835	4.39	4.1125	2.1875
HoxA3	1391	Right	5.19	5.075	4.6525	4.615	2.31
HoxA3	1393	Left	5.2125	4.76	3.97	3.81	3.185
HoxA3	1393	Right	4.745	5.005	4.9875	4.2225	3.005
HoxA3	1394	Left	5.5925	5.015	4.715	3.6	3.0675
HoxA3	1394	Right	4.86	4.885	4.2275	4.4475	3.0575
HoxA3	1396	Left	5.0375	5.19	4.7025	4.3475	3.325
HoxA3	1396	Right	5.1475	4.4575	4.67	3.785	2.95
HoxA3	1398	Left	5.535	5.2625	5.16	4.745	4.0775
HoxA3	1398	Right	5.2725	5.5375	5.85	5.21	3.855
HoxA3	1401	Left	4.82	5.045	4.315	3.925	2.8225
HoxA3	1401	Right	4.31333	4.9725	5.195	4.28	3.07
HoxA3	1404	Left	5.005	4.9875	4.41	4.46	3.5875
HoxA3	1404	Right	5.035	4.575	4.965	5.0025	3.6125
HoxA3	1405	Left	5.77	5.4175	5.06	4.46	4.185
HoxA3	1405	Right	5.14	5.32	4.3	4.465	2.76
HoxA3	1407	Left	6.8025	7.3875	5.0325	5.965	4.36
HoxA3	1407	Right	5.25	4.575	4.6	3.815	2.9075
HoxA3	1412	Left	5.17	5.2625	4.6275	4.0525	3.695
HoxA3	1412	Right	4.6175	4.96	4.2925	4.2875	3.6975

## Sheet: LeftVsRightCorrelation
Average of Size	Column Labels				Correlation Coefficient	R2
Row Labels	Left	Right		Control	0.625154	0.390817
GFP				Hox3	0.0504728	0.00254751
1392	4.5975	4.3305
1395	5.169	5.0415
1397	4.5985	3.9655
1399	3.807	4.051
1402	4.711	5.303
1403	4.9955	4.6915
1406	4.7455	4.762
1408	4.8685	5.006
1409	4.577	4.889
HoxA3
1391	4.205	4.3685
1393	4.1875	4.393
1394	4.398	4.2955
1396	4.5205	4.202
1398	4.956	5.145
1401	4.1855	4.36617
1404	4.49	4.638
1405	4.9785	4.397
1407	5.9095	4.2295
1412	4.5615	4.371
