# Supplementary material for: HOXA3 accelerates wound healing in diabetic and aged non-diabetic mammals
Source: Sci Rep. 2023 Jun 19;13:9923. doi: 10.1038/s41598-023-36933-4 (PMC10279746; doi:10.1038/s41598-023-36933-4)
Supplement: Supplementary file 4 — Supplementary Information 3. [file 41598_2023_36933_MOESM4_ESM.xlsx]

## Sheet: RawData
Group 1	Vascular density	Max Epithelial Thickness	Fibroblast Cell Density	Granulation tissue formation	Inflammation	Notes
1392	15	5	4	3	5	Not fully reepithelialized
1395	13	10	2	1	3	Fully reepithelialized
1397	4	7	1	1	2	Fully reepithelialized
1399	2	11	1	1	5	Not fully reepithelialized
1402	3	11	1	1	3	Not fully reepithelialized
1403	12	11	2	1	5	Not fully reepithelialized; suture present
1406	0	7	0	0	3	Not fully reepithelialized; fibrosis in subcutis in center of biopsy is not scored
1408	8	16	2	1	4	Not fully reepithelialized
1409	20	18	3	3	3	Fully reepithelialized
Mean	8.55556	10.6667	1.77778	1.33333	3.66667
St Dev	6.82113	4.21307	1.20185	1	1.11803
Group 2	Vascular density	Max Epithelial Thickness	Fibroblast Cell Density	Granulation tissue formation	Inflammation	Notes
1391	5	8	2	1	5	Not fully reepithelialized
1393	11	14	2	1	5	Fully reepithelialized; suture present
1394	13	8	4	4	2	Fully reepithelialized
1396	22	8	4	5	3	Not fully reepithelialized, suture present
1398	14	14	4	4	2	Fully reepithelialized
1401	12	7	4	3	3	Fully reepithelialized
1404	7	4	4	3	3	Fully reepithelialized
1405	6	8	2	2	2	Fully reepithelialized
1407	4	4	1	1	1	Fully reepithelialized
1412	15	11	4	5	2	Fully reepithelialized, suture present. Note that the suture is present in a defect of epidermis but everywhere else is epithelialized
Mean	10.9	8.6	3.1	2.9	2.8
St Dev	5.54677	3.50238	1.19722	1.59513	1.31656
Scoring:
Vascular density		The number of vessels (lined by endothelium, containing blood cells) was counted in one 400x field
Max epithelial thickness		The number of cell layers in the epidermis was counted in an area of wound/adjacent to open lesion
Fibroblast cell density		The fibroblast cell density was scored on a scale of 0-5 where 0 = none, 1 = minimal, 2 = mild, 3 = moderate, 4 = marked, 5 = severe
Granulation tissue formation		The granulation tissue formation was scored on a scale of 0-5 where 0 = none, 1 = minimal, 2 = mild, 3 = moderate, 4 = marked, 5 = severe
Inflammation		Inflammation was scored on a scale of 0-5 where 0 = none, 1 = minimal, 2 = mild, 3 = moderate, 4 = marked, 5 = severe
Comments:
A single round section of skin was presented for analysis. In most sections there were multiple regions consistent with wounding or healing/healed wounds. In some areas, the skin had not yet reepithelialized and there was an open wound covered by a serosanguinous and inflammatory exudative crust. In other regions there was epithelium overlying granulation tissue indicative of healing. Often, the …

## Sheet: Analysis
Treatment	Animal	Vascular density	Max Epithelial Thickness	Fibroblast Cell Density	Granulation tissue formation	Inflammation	Epithelialized
Control	1392	15	5	4	3	5	0
Control	1395	13	10	2	1	3	1
Control	1397	4	7	1	1	2	1
Control	1399	2	11	1	1	5	0
Control	1402	3	11	1	1	3	0
Control	1403	12	11	2	1	5	0
Control	1406	0	7	0	0	3	0
Control	1408	8	16	2	1	4	0
Control	1409	20	18	3	3	3	1
HoxA3	1391	5	8	2	1	5	0
HoxA3	1393	11	14	2	1	5	1
HoxA3	1394	13	8	4	4	2	1
HoxA3	1396	22	8	4	5	3	0
HoxA3	1398	14	14	4	4	2	1
HoxA3	1401	12	7	4	3	3	1
HoxA3	1404	7	4	4	3	3	1
HoxA3	1405	6	8	2	2	2	1
HoxA3	1407	4	4	1	1	1	1
HoxA3	1412	15	11	4	5	2	1
	ControlAvg	8.55556	10.6667	1.77778	1.33333	3.66667	0.333333
	Std Dev	6.82113	4.21307	1.20185	1	1.11803	0.5
	Std Err	2.27371	1.40436	0.400617	0.333333	0.372678	0.166667
	Median	8	11	2	1	3	0
	HoxA3Avg	10.9	8.6	3.1	2.9	2.8	0.8
	Std Dev	5.54677	3.50238	1.19722	1.59513	1.31656	0.421637
	Std Err	1.75404	1.10755	0.378594	0.504425	0.416333	0.133333
	Median	11.5	8	4	3	2.5	1
	T-test (One-tail, Homoscedastic)	0.210193	0.129595	0.0140832	0.0108094	0.0713366	0.0206709
	T-test (Two-tail, Homoscedastic)	0.420387	0.259189	0.0281663	0.0216188	0.142673	0.0413418
	T-test (One-tail, Heteroscedastic)	0.213326	0.132605	0.0141823	0.0101086	0.0696796	0.0221074
	T-test (Two-tail, Heteroscedastic)	0.426651	0.26521	0.0283646	0.0202171	0.139359	0.0442149
	Mann-Whitney U (One-Tail)	0.2	0.18	0.018	0.013	0.0572	0.025
	Mann-Whitney U (Two-Tail)	0.39	0.37	0.036	0.027	0.114	0.05
