# Supplementary material for: HOXA3 accelerates wound healing in diabetic and aged non-diabetic mammals
Source: Sci Rep. 2023 Jun 19;13:9923. doi: 10.1038/s41598-023-36933-4 (PMC10279746; doi:10.1038/s41598-023-36933-4)
Supplement: Supplementary file 5 — Supplementary Information 4. [file 41598_2023_36933_MOESM5_ESM.xlsx]

## Sheet: RawSizeData
Treatment	Animal	Day	Side	Size
Control	3416	0	Left	5.81
Control	3416	3	Left	5.9825
Control	3416	5	Left	6.2425
Control	3416	7	Left	6.11
Control	3416	10	Left	6.175
Control	3416	12	Left	5.9075
Control	3416	14	Left	5.56
Control	3416	17	Left	0
Control	3416	19	Left	0
Control	3417	0	Left	5.9925
Control	3417	3	Left	5.8175
Control	3417	5	Left	5.4975
Control	3417	7	Left	4.7575
Control	3417	10	Left	4.07
Control	3417	12	Left	0
Control	3417	14	Left	0
Control	3417	17	Left	0
Control	3417	19	Left	0
Control	3404	0	Left	6.3
Control	3404	3	Left	5.76
Control	3404	5	Left	5.95
Control	3404	7	Left	5.66
Control	3404	10	Left	7.0225
Control	3404	12	Left	3.48
Control	3404	14	Left	1.7975
Control	3404	17	Left	0
Control	3404	19	Left	0
Control	2407	0	Left	5.905
Control	2407	3	Left	5.885
Control	2407	5	Left	4.84
Control	2407	7	Left	3.205
Control	2407	10	Left	4.3225
Control	2407	12	Left	3.1525
Control	2407	14	Left	0
Control	2407	17	Left	0
Control	2407	19	Left	0
Once	3413	0	Left	5.9625
Once	3413	3	Left	5.92
Once	3413	5	Left	6.3
Once	3413	7	Left	6.265
Once	3413	10	Left	6.19
Once	3413	12	Left	4.22
Once	3413	14	Left	3.81
Once	3413	17	Left	3.13
Once	3413	19	Left	3.34
Once	3399	0	Left	6.685
Once	3399	3	Left	6.92
Once	3399	5	Left	6.27
Once	3399	7	Left	5.1775
Once	3399	10	Left	5.2525
Once	3399	12	Left	4.1725
Once	3399	14	Left	0
Once	3399	17	Left	0
Once	3399	19	Left	0
Once	3408	0	Left	6.3525
Once	3408	3	Left	5.8825
Once	3408	5	Left	5.5625
Once	3408	7	Left	5.45
Once	3408	10	Left	3.73
Once	3408	12	Left	4.0475
Once	3408	14	Left	0
Once	3408	17	Left	0
Once	3408	19	Left	0
Once	3398	0	Left	6.0325
Once	3398	3	Left	5.9175
Once	3398	5	Left	5.5475
Once	3398	7	Left	5.185
Once	3398	10	Left	5.8025
Once	3398	12	Left	0
Once	3398	14	Left	0
Once	3398	17	Left	0
Once	3398	19	Left	0
Once	3412	0	Left	6.3325
Once	3412	3	Left	5.8875
Once	3412	5	Left	6.375
Once	3412	7	Left	5.9275
Once	3412	10	Left	0
Once	3412	12	Left	0
Once	3412	14	Left	0
Once	3412	17	Left	0
Once	3412	19	Left	0
Weekly	3414	0	Left	6.3775
Weekly	3414	3	Left	5.8025
Weekly	3414	5	Left	6.3225
Weekly	3414	7	Left	5.445
Weekly	3414	10	Left	5.955
Weekly	3414	12	Left	0
Weekly	3414	14	Left	0
Weekly	3414	17	Left	0
Weekly	3414	19	Left	0
Weekly	3401	0	Left	6.6375
Weekly	3401	3	Left	6.535
Weekly	3401	5	Left	6.375
Weekly	3401	7	Left	5.9075
Weekly	3401	10	Left	4.985
Weekly	3401	12	Left	4.095
Weekly	3401	14	Left	0
Weekly	3401	17	Left	0
Weekly	3401	19	Left	0
Weekly	3418	0	Left	5.4725
Weekly	3418	3	Left	5.4275
Weekly	3418	5	Left	5.5925
Weekly	3418	7	Left	5.5925
Weekly	3418	10	Left	5.1815
Weekly	3418	12	Left	0
Weekly	3418	14	Left	0
Weekly	3418	17	Left	0
Weekly	3418	19	Left	0
Weekly	3403	0	Left	6.7575
Weekly	3403	3	Left	5.9825
Weekly	3403	5	Left	6.095
Weekly	3403	7	Left	5.755
Weekly	3403	10	Left	5.2125
Weekly	3403	12	Left	0
Weekly	3403	14	Left	0
Weekly	3403	17	Left	0
Weekly	3403	19	Left	0
Weekly	3406	0	Left	5.9625
Weekly	3406	3	Left	5.8625
Weekly	3406	5	Left	5.335
Weekly	3406	7	Left	4.8225
Weekly	3406	10	Left	2.8275
Weekly	3406	12	Left	2.5425
Weekly	3406	14	Left	1.8
Weekly	3406	17	Left	0
Weekly	3406	19	Left	0
3X Weekly	3405	0	Left	6.065
3X Weekly	3405	3	Left	5.85
3X Weekly	3405	5	Left	6.7375
3X Weekly	3405	7	Left	4.65
3X Weekly	3405	10	Left	5.23
3X Weekly	3405	12	Left	3.2
3X Weekly	3405	14	Left	1.41
3X Weekly	3405	17	Left	0
3X Weekly	3405	19	Left	0
3X Weekly	3410	0	Left	5.5975
3X Weekly	3410	3	Left	6.5875
3X Weekly	3410	5	Left	6.315
3X Weekly	3410	7	Left	5.7175
3X Weekly	3410	10	Left	6.0125
3X Weekly	3410	12	Left	0
3X Weekly	3410	14	Left	0
3X Weekly	3410	17	Left	0
3X Weekly	3410	19	Left	0
3X Weekly	3409	0	Left	5.99
3X Weekly	3409	3	Left	5.535
3X Weekly	3409	5	Left	5.445
3X Weekly	3409	7	Left	5.6275
3X Weekly	3409	10	Left	4.9925
3X Weekly	3409	12	Left	4.785
3X Weekly	3409	14	Left	3.2675
3X Weekly	3409	17	Left	0
3X Weekly	3409	19	Left	0
3X Weekly	3402	0	Left	5.4475
3X Weekly	3402	3	Left	5.87
3X Weekly	3402	5	Left	5.695
3X Weekly	3402	7	Left	5.3375
3X Weekly	3402	10	Left	4.045
3X Weekly	3402	12	Left	3.9125
3X Weekly	3402	14	Left	2.695
3X Weekly	3402	17	Left	0
3X Weekly	3402	19	Left	0
3X Weekly	3415	0	Left	6.5725
3X Weekly	3415	3	Left	6.1575
3X Weekly	3415	5	Left	6.2375
3X Weekly	3415	7	Left	5.86
3X Weekly	3415	10	Left	3.9525
3X Weekly	3415	12	Left	2.86
3X Weekly	3415	14	Left	3.395
3X Weekly	3415	17	Left	0
3X Weekly	3415	19	Left	0
Control	3416	0	Right	6.025
Control	3416	3	Right	6.3425
Control	3416	5	Right	5.8525
Control	3416	7	Right	7.18
Control	3416	10	Right	4.8775
Control	3416	12	Right	2.74
Control	3416	14	Right	2.5175
Control	3416	17	Right	0
Control	3416	19	Right	0
Control	3417	0	Right	6.665
Control	3417	3	Right	6.4775
Control	3417	5	Right	6.185
Control	3417	7	Right	6.035
Control	3417	10	Right	4.9625
Control	3417	12	Right	0
Control	3417	14	Right	0
Control	3417	17	Right	0
Control	3417	19	Right	0
Control	3404	0	Right	6.235
Control	3404	3	Right	6.3525
Control	3404	5	Right	6.1625
Control	3404	7	Right	5.59
Control	3404	10	Right	5.68
Control	3404	12	Right	3.62
Control	3404	14	Right	0
Control	3404	17	Right	0
Control	3404	19	Right	0
Control	2407	0	Right	6.3275
Control	2407	3	Right	6.15
Control	2407	5	Right	6.1575
Control	2407	7	Right	5.925
Control	2407	10	Right	5.14
Control	2407	12	Right	4.4875
Control	2407	14	Right	0
Control	2407	17	Right	0
Control	2407	19	Right	0
Once	3413	0	Right	5.9625
Once	3413	3	Right	5.92
Once	3413	5	Right	6.3
Once	3413	7	Right	6.265
Once	3413	10	Right	6.19
Once	3413	12	Right	4.22
Once	3413	14	Right	3.81
Once	3413	17	Right	3.13
Once	3413	19	Right	3.34
Once	3399	0	Right	6.0325
Once	3399	3	Right	6.245
Once	3399	5	Right	5.8
Once	3399	7	Right	5.62
Once	3399	10	Right	4.76
Once	3399	12	Right	4.3575
Once	3399	14	Right	0
Once	3399	17	Right	0
Once	3399	19	Right	0
Once	3408	0	Right	5.7775
Once	3408	3	Right	6.3475
Once	3408	5	Right	5.7875
Once	3408	7	Right	5.115
Once	3408	10	Right	4.8175
Once	3408	12	Right	3.2925
Once	3408	14	Right	0
Once	3408	17	Right	0
Once	3408	19	Right	0
Once	3398	0	Right	5.9475
Once	3398	3	Right	5.55
Once	3398	5	Right	5.7975
Once	3398	7	Right	5.35
Once	3398	10	Right	5.72
Once	3398	12	Right	5.585
Once	3398	14	Right	0
Once	3398	17	Right	0
Once	3398	19	Right	0
Once	3412	0	Right	5.24
Once	3412	3	Right	4.7525
Once	3412	5	Right	5.6625
Once	3412	7	Right	3.385
Once	3412	10	Right	4.3875
Once	3412	12	Right	0
Once	3412	14	Right	0
Once	3412	17	Right	0
Once	3412	19	Right	0
Weekly	3414	0	Right	5.54
Weekly	3414	3	Right	5.46
Weekly	3414	5	Right	5.3725
Weekly	3414	7	Right	4.745
Weekly	3414	10	Right	3.885
Weekly	3414	12	Right	0
Weekly	3414	14	Right	0
Weekly	3414	17	Right	0
Weekly	3414	19	Right	0
Weekly	3401	0	Right	6.295
Weekly	3401	3	Right	6.6775
Weekly	3401	5	Right	6.385
Weekly	3401	7	Right	5.435
Weekly	3401	10	Right	4.4175
Weekly	3401	12	Right	3.425
Weekly	3401	14	Right	0
Weekly	3401	17	Right	0
Weekly	3401	19	Right	0
Weekly	3418	0	Right	5.595
Weekly	3418	3	Right	5.88
Weekly	3418	5	Right	6.0575
Weekly	3418	7	Right	5.4825
Weekly	3418	10	Right	5.29
Weekly	3418	12	Right	0
Weekly	3418	14	Right	0
Weekly	3418	17	Right	0
Weekly	3418	19	Right	0
Weekly	3403	0	Right	5.61
Weekly	3403	3	Right	4.705
Weekly	3403	5	Right	3.8025
Weekly	3403	7	Right	3.6375
Weekly	3403	10	Right	0
Weekly	3403	12	Right	0
Weekly	3403	14	Right	0
Weekly	3403	17	Right	0
Weekly	3403	19	Right	0
Weekly	3406	0	Right	6.19
Weekly	3406	3	Right	6.0375
Weekly	3406	5	Right	5.4925
Weekly	3406	7	Right	6.0925
Weekly	3406	10	Right	0
Weekly	3406	12	Right	0
Weekly	3406	14	Right	0
Weekly	3406	17	Right	0
Weekly	3406	19	Right	0
3X Weekly	3405	0	Right	5.3274
3X Weekly	3405	3	Right	5.15
3X Weekly	3405	5	Right	5.295
3X Weekly	3405	7	Right	4.455
3X Weekly	3405	10	Right	4.39
3X Weekly	3405	12	Right	2.675
3X Weekly	3405	14	Right	0
3X Weekly	3405	17	Right	0
3X Weekly	3405	19	Right	0
3X Weekly	3410	0	Right	5.895
3X Weekly	3410	3	Right	5.4225
3X Weekly	3410	5	Right	6.03
3X Weekly	3410	7	Right	5.53
3X Weekly	3410	10	Right	5.1325
3X Weekly	3410	12	Right	0
3X Weekly	3410	14	Right	0
3X Weekly	3410	17	Right	0
3X Weekly	3410	19	Right	0
3X Weekly	3409	0	Right	6.3375
3X Weekly	3409	3	Right	5.925
3X Weekly	3409	5	Right	5.635
3X Weekly	3409	7	Right	5.065
3X Weekly	3409	10	Right	4.255
3X Weekly	3409	12	Right	2.9625
3X Weekly	3409	14	Right	0
3X Weekly	3409	17	Right	0
3X Weekly	3409	19	Right	0
3X Weekly	3402	0	Right	6.0175
3X Weekly	3402	3	Right	5.6475
3X Weekly	3402	5	Right	5.02
3X Weekly	3402	7	Right	3.13
3X Weekly	3402	10	Right	0
3X Weekly	3402	12	Right	0
3X Weekly	3402	14	Right	0
3X Weekly	3402	17	Right	0
3X Weekly	3402	19	Right	0
3X Weekly	3415	0	Right	6.4275
3X Weekly	3415	3	Right	6.115
3X Weekly	3415	5	Right	5.7025
3X Weekly	3415	7	Right	5.325
3X Weekly	3415	10	Right	5.185
3X Weekly	3415	12	Right	0
3X Weekly	3415	14	Right	0
3X Weekly	3415	17	Right	0
3X Weekly	3415	19	Right	0

## Sheet: Trajectory
Average of Size			Day
Treatment	Animal	Side	0	3	5	7	10	12	14	17	19
3X Weekly	3402	Left	5.4475	5.87	5.695	5.3375	4.045	3.9125	2.695	0	0
3X Weekly	3402	Right	6.0175	5.6475	5.02	3.13	0	0	0	0	0
3X Weekly	3405	Left	6.065	5.85	6.7375	4.65	5.23	3.2	1.41	0	0
3X Weekly	3405	Right	5.3274	5.15	5.295	4.455	4.39	2.675	0	0	0
3X Weekly	3409	Left	5.99	5.535	5.445	5.6275	4.9925	4.785	3.2675	0	0
3X Weekly	3409	Right	6.3375	5.925	5.635	5.065	4.255	2.9625	0	0	0
3X Weekly	3410	Left	5.5975	6.5875	6.315	5.7175	6.0125	0	0	0	0
3X Weekly	3410	Right	5.895	5.4225	6.03	5.53	5.1325	0	0	0	0
3X Weekly	3415	Left	6.5725	6.1575	6.2375	5.86	3.9525	2.86	3.395	0	0
3X Weekly	3415	Right	6.4275	6.115	5.7025	5.325	5.185	0	0	0	0
Control	2407	Left	5.905	5.885	4.84	3.205	4.3225	3.1525	0	0	0
Control	2407	Right	6.3275	6.15	6.1575	5.925	5.14	4.4875	0	0	0
Control	3404	Left	6.3	5.76	5.95	5.66	7.0225	3.48	1.7975	0	0
Control	3404	Right	6.235	6.3525	6.1625	5.59	5.68	3.62	0	0	0
Control	3416	Left	5.81	5.9825	6.2425	6.11	6.175	5.9075	5.56	0	0
Control	3416	Right	6.025	6.3425	5.8525	7.18	4.8775	2.74	2.5175	0	0		Avg	0	3	5	7	10	12	14	17	19
Control	3417	Left	5.9925	5.8175	5.4975	4.7575	4.07	0	0	0	0		Control	6.1575	6.09594	5.86094	5.55781	5.28125	2.92344	1.23438	0	0
Control	3417	Right	6.665	6.4775	6.185	6.035	4.9625	0	0	0	0		Once	6.0325	5.93425	5.94025	5.374	4.685	2.9895	0.762	0.626	0.668
Once	3398	Left	6.0325	5.9175	5.5475	5.185	5.8025	0	0	0	0		Weekly	6.04375	5.837	5.683	5.2915	3.7754	1.00625	0.18	0	0
Once	3398	Right	5.9475	5.55	5.7975	5.35	5.72	5.585	0	0	0		3X Weekly	5.96774	5.826	5.81125	5.06975	4.3195	2.0395	1.07675	0	0
Once	3399	Left	6.685	6.92	6.27	5.1775	5.2525	4.1725	0	0	0
Once	3399	Right	6.0325	6.245	5.8	5.62	4.76	4.3575	0	0	0		Err	0	3	5	7	10	12	14	17	19
Once	3408	Left	6.3525	5.8825	5.5625	5.45	3.73	4.0475	0	0	0		Control	0.0983854	0.0966284	0.169658	0.411588	0.344877	0.723644	0.710796	0	0
Once	3408	Right	5.7775	6.3475	5.7875	5.115	4.8175	3.2925	0	0	0		Once	0.121484	0.17603	0.105095	0.259455	0.578745	0.675428	0.508	0.417333	0.445333
Once	3412	Left	6.3325	5.8875	6.375	5.9275	0	0	0	0	0		Weekly	0.150336	0.17795	0.246957	0.227583	0.686216	0.525342	0.18	0	0
Once	3412	Right	5.24	4.7525	5.6625	3.385	4.3875	0	0	0	0		3X Weekly	0.131205	0.13004	0.164127	0.258642	0.521062	0.586514	0.469749	0	0
Once	3413	Left	5.9625	5.92	6.3	6.265	6.19	4.22	3.81	3.13	3.34
Once	3413	Right	5.9625	5.92	6.3	6.265	6.19	4.22	3.81	3.13	3.34
Weekly	3401	Left	6.6375	6.535	6.375	5.9075	4.985	4.095	0	0	0
Weekly	3401	Right	6.295	6.6775	6.385	5.435	4.4175	3.425	0	0	0
Weekly	3403	Left	6.7575	5.9825	6.095	5.755	5.2125	0	0	0	0
Weekly	3403	Right	5.61	4.705	3.8025	3.6375	0	0	0	0	0
Weekly	3406	Left	5.9625	5.8625	5.335	4.8225	2.8275	2.5425	1.8	0	0
Weekly	3406	Right	6.19	6.0375	5.4925	6.0925	0	0	0	0	0
Weekly	3414	Left	6.3775	5.8025	6.3225	5.445	5.955	0	0	0	0
Weekly	3414	Right	5.54	5.46	5.3725	4.745	3.885	0	0	0	0
Weekly	3418	Left	5.4725	5.4275	5.5925	5.5925	5.1815	0	0	0	0
Weekly	3418	Right	5.595	5.88	6.0575	5.4825	5.29	0	0	0	0

## Sheet: AUC
					Independent Wound Assumption						Independent Wound Assumption
Treatment	Animal	Side	Average of Size			Average	Std Error					Average	Std Error
3X Weekly	3402	Left	3.66694		Control	3.67903	0.199673				Control	3.67903	0.254748
3X Weekly	3402	Right	2.20167		Once	3.66794	0.258998				Once	3.66794	0.381716
3X Weekly	3405	Left	3.6825		Weekly	3.09077	0.167349				Weekly	3.09077	0.178284
3X Weekly	3405	Right	3.03249		3X Weekly	3.34561	0.162549				3X Weekly	3.34561	0.126012
3X Weekly	3409	Left	3.96028
3X Weekly	3409	Right	3.35333		Benefit	Control	Once	Weekly	3X Weekly		Benefit	Control	Once	Weekly	3X Weekly
3X Weekly	3410	Left	3.35889		Control	X	X	X	X		Control	X	X	X	X
3X Weekly	3410	Right	3.11222		Once	-0.00301257	X	X	X		Once	-0.00301257	X	X	X
3X Weekly	3415	Left	3.89278		Weekly	0.159896	0.157357	X	X		Weekly	0.159896	0.157357	X	X
3X Weekly	3415	Right	3.195		3X Weekly	0.0906266	0.0878788	0.0761725	X		3X Weekly	0.0906266	0.0878788	0.0761725	X
Control	2407	Left	3.03444
Control	2407	Right	3.79861		T Test (One Tail, Homoscedatic)	Control	Once	Weekly	3X Weekly		T Test (One Tail, Homoscedatic)	Control	Once	Weekly	3X Weekly
Control	3404	Left	3.99667		Control	X	X	X	X		Control	X	X	X	X
Control	3404	Right	3.73778		Once	0.487237	X	X	X		Once	0.491243	X	X	X
Control	3416	Left	4.64306		Weekly	0.0184969	0.0387904	X	X		Weekly	0.0460281	0.10395	X	X
Control	3416	Right	3.94833		3X Weekly	0.104445	0.152883	0.144542	X		3X Weekly	0.124721	0.222895	0.138354	X
Control	3417	Left	2.90389
Control	3417	Right	3.36944		T Test (Two Tail, Homoscedatic)	Control	Once	Weekly	3X Weekly		T Test (Two Tail, Homoscedatic)	Control	Once	Weekly	3X Weekly
Once	3398	Left	3.165		Control	X	X	X	X		Control	X	X	X	X
Once	3398	Right	3.77222		Once	0.974475	X	X	X		Once	0.982487	X	X	X
Once	3399	Left	3.83083		Weekly	0.0369939	0.0775808	X	X		Weekly	0.0920561	0.2079	X	X
Once	3399	Right	3.64611		3X Weekly	0.208889	0.305766	0.289084	X		3X Weekly	0.249442	0.445791	0.276707	X
Once	3408	Left	3.44722
Once	3408	Right	3.45972		T Test (One Tail, Heteroscedatic)	Control	Once	Weekly	3X Weekly		T Test (One Tail, Heteroscedatic)	Control	Once	Weekly	3X Weekly
Once	3412	Left	2.72472		Control	X	X	X	X		Control	X	X	X	X
Once	3412	Right	2.60306		Once	0.487237	X	X	X		Once	0.490722	X	X	X
Once	3413	Left	5.01528		Weekly	0.0198287	0.0401787	X	X		Weekly	0.0552232	0.111245	X	X
Once	3413	Right	5.01528		3X Weekly	0.107838	0.154178	0.144548	X		3X Weekly	0.149855	0.230004	0.140152	X
Weekly	3401	Left	3.83722
Weekly	3401	Right	3.62611		T Test (Two Tail, Heteroscedatic)	Control	Once	Weekly	3X Weekly		T Test (Two Tail, Heteroscedatic)	Control	Once	Weekly	3X Weekly
Weekly	3403	Left	3.31139		Control	X	X	X	X		Control	X	X	X	X
Weekly	3403	Right	1.97278		Once	0.973391	X	X	X		Once	0.981445	X	X	X
Weekly	3406	Left	3.23917		Weekly	0.0396573	0.0803573	X	X		Weekly	0.110446	0.22249	X	X
Weekly	3406	Right	2.64583		3X Weekly	0.215675	0.308357	0.289096	X		3X Weekly	0.299709	0.460009	0.280303	X
Weekly	3414	Left	3.3225
Weekly	3414	Right	2.77806		Mann Whitney U (One Tail)	Control	Once	Weekly	3X Weekly		Mann Whitney U (One Tail)	Control	Once	Weekly	3X Weekly
Weekly	3418	Left	3.02961		Control	X	X	X	X		Control	X	X	X	X
Weekly	3418	Right	3.145		Once	0.378	X	X	X		Once	0.548	X	X	X
(blank)	(blank)	(blank)			Weekly	0.0217	0.0605	X	X		Weekly	0.0317	0.111	X	X
					3X Weekly	0.118	0.26	0.0951	X		3X Weekly	0.206	0.274	0.21	X
					Mann Whitney U (Two Tail)	Control	Once	Weekly	3X Weekly		Mann Whitney U (Two Tail)	Control	Once	Weekly	3X Weekly
					Control	X	X	X	X		Control	X	X	X	X
					Once	0.756	X	X	X		Once	1	X	X	X
					Weekly	0.0434	0.121	X	X		Weekly	0.0634	0.222	X	X
					3X Weekly	0.237	0.52	0.19	X		3X Weekly	0.413	0.548	0.421	X

## Sheet: LeftVsRightCorrelation
Average of Size	Column Labels					Correlation Coefficient	R2
Row Labels	Left	Right	Grand Total		Control	0.732822	0.537027
3X Weekly	3.71228	2.97894	3.34561		Once	0.933951	0.872265
3402	3.66694	2.20167	2.93431		Weekly	0.468194	0.219206
3405	3.6825	3.03249	3.35749		3X Weekly	0.278962	0.0778197
3409	3.96028	3.35333	3.65681
3410	3.35889	3.11222	3.23556
3415	3.89278	3.195	3.54389
Control	3.64451	3.71354	3.67903
2407	3.03444	3.79861	3.41653
3404	3.99667	3.73778	3.86722
3416	4.64306	3.94833	4.29569
3417	2.90389	3.36944	3.13667
Once	3.63661	3.69928	3.66794
3398	3.165	3.77222	3.46861
3399	3.83083	3.64611	3.73847
3408	3.44722	3.45972	3.45347
3412	2.72472	2.60306	2.66389
3413	5.01528	5.01528	5.01528
Weekly	3.34798	2.83356	3.09077
3401	3.83722	3.62611	3.73167
3403	3.31139	1.97278	2.64208
3406	3.23917	2.64583	2.9425
3414	3.3225	2.77806	3.05028
3418	3.02961	3.145	3.08731
Grand Total	3.58223	3.2849	3.43356
