# Supplementary material for: HOXA3 accelerates wound healing in diabetic and aged non-diabetic mammals
Source: Sci Rep. 2023 Jun 19;13:9923. doi: 10.1038/s41598-023-36933-4 (PMC10279746; doi:10.1038/s41598-023-36933-4)
Supplement: Supplementary file 6 — Supplementary Information 5. [file 41598_2023_36933_MOESM6_ESM.xlsx]

## Sheet: RawWoundData
Treatment	Animal	Side	Day	Size
Control	3728	Left	0	6.5175
Control	3728	Left	1	6.505
Control	3728	Left	2	6.535
Control	3728	Left	3	6.7975
Control	3728	Left	4	6.6825
Control	3728	Left	5	6.8
Control	3728	Left	6	7.1825
Control	3728	Left	7	5.2
Control	3728	Left	8	5.2725
Control	3728	Left	9	5.24
Control	3728	Left	10	5.195
Control	3728	Left	11	4.5675
Control	3728	Left	12	5.415
Control	3728	Left	13	4.9875
Control	3728	Left	14	0
Control	3728	Left	15	0
Control	3728	Left	16	0
Control	3728	Left	17	0
Control	3728	Left	18	0
Control	3728	Left	19	0
Control	3728	Left	20	0
Control	3728	Right	0	6.385
Control	3728	Right	1	6.5075
Control	3728	Right	2	6.5525
Control	3728	Right	3	6.4225
Control	3728	Right	4	6.355
Control	3728	Right	5	6.225
Control	3728	Right	6	6.1625
Control	3728	Right	7	6.005
Control	3728	Right	8	6.185
Control	3728	Right	9	5.88
Control	3728	Right	10	5.8525
Control	3728	Right	11	4.5425
Control	3728	Right	12	5.38
Control	3728	Right	13	0
Control	3728	Right	14	0
Control	3728	Right	15	0
Control	3728	Right	16	0
Control	3728	Right	17	0
Control	3728	Right	18	0
Control	3728	Right	19	0
Control	3728	Right	20	0
Control	3729	Left	0	6.65
Control	3729	Left	1	7.7525
Control	3729	Left	2	7.8225
Control	3729	Left	3	6.74
Control	3729	Left	4	5.8225
Control	3729	Left	5	6.0225
Control	3729	Left	6	6.995
Control	3729	Left	7	6.4175
Control	3729	Left	8	6.0925
Control	3729	Left	9	6.6625
Control	3729	Left	10	6.6025
Control	3729	Left	11	5.785
Control	3729	Left	12	6.25
Control	3729	Left	13	4.2725
Control	3729	Left	14	1.77
Control	3729	Left	15	1.3575
Control	3729	Left	16	1.42
Control	3729	Left	17	0
Control	3729	Left	18	0
Control	3729	Left	19	0
Control	3729	Left	20	0
Control	3729	Right	0	6.605
Control	3729	Right	1	7.4975
Control	3729	Right	2	7.75
Control	3729	Right	3	6.7875
Control	3729	Right	4	6.3725
Control	3729	Right	5	6.34
Control	3729	Right	6	5.75
Control	3729	Right	7	6.3975
Control	3729	Right	8	5.38
Control	3729	Right	9	5.775
Control	3729	Right	10	5.64
Control	3729	Right	11	3.4425
Control	3729	Right	12	0
Control	3729	Right	13	0
Control	3729	Right	14	0
Control	3729	Right	15	0
Control	3729	Right	16	0
Control	3729	Right	17	0
Control	3729	Right	18	0
Control	3729	Right	19	0
Control	3729	Right	20	0
Control	3730	Left	0	5.9075
Control	3730	Left	1	6.74
Control	3730	Left	2	6.79
Control	3730	Left	3	6.83
Control	3730	Left	4	6.215
Control	3730	Left	5	6.6825
Control	3730	Left	6	6.5975
Control	3730	Left	7	6.2725
Control	3730	Left	8	5.755
Control	3730	Left	9	6.3975
Control	3730	Left	10	6.3025
Control	3730	Left	11	3.805
Control	3730	Left	12	4.3625
Control	3730	Left	13	0
Control	3730	Left	14	0
Control	3730	Left	15	0
Control	3730	Left	16	0
Control	3730	Left	17	0
Control	3730	Left	18	0
Control	3730	Left	19	0
Control	3730	Left	20	0
Control	3730	Right	0	5.445
Control	3730	Right	1	5.8725
Control	3730	Right	2	6.1575
Control	3730	Right	3	6.1925
Control	3730	Right	4	5.42
Control	3730	Right	5	5.755
Control	3730	Right	6	6.4725
Control	3730	Right	7	5.14
Control	3730	Right	8	5.8025
Control	3730	Right	9	4.98
Control	3730	Right	10	5.105
Control	3730	Right	11	3.73
Control	3730	Right	12	0
Control	3730	Right	13	0
Control	3730	Right	14	0
Control	3730	Right	15	0
Control	3730	Right	16	0
Control	3730	Right	17	0
Control	3730	Right	18	0
Control	3730	Right	19	0
Control	3730	Right	20	0
Control	3731	Left	0	6.25
Control	3731	Left	1	5.9675
Control	3731	Left	2	5.815
Control	3731	Left	3	6.3575
Control	3731	Left	4	5.165
Control	3731	Left	5	5.03
Control	3731	Left	6	5.645
Control	3731	Left	7	4.9375
Control	3731	Left	8	4.7725
Control	3731	Left	9	5.67
Control	3731	Left	10	5.35
Control	3731	Left	11	4.79
Control	3731	Left	12	5.46
Control	3731	Left	13	4.8875
Control	3731	Left	14	4.75
Control	3731	Left	15	0
Control	3731	Left	16	0
Control	3731	Left	17	0
Control	3731	Left	18	0
Control	3731	Left	19	0
Control	3731	Left	20	0
Control	3731	Right	0	5.8225
Control	3731	Right	1	6.5775
Control	3731	Right	2	7.06
Control	3731	Right	3	6.1975
Control	3731	Right	4	5.015
Control	3731	Right	5	5.225
Control	3731	Right	6	5.5825
Control	3731	Right	7	5.4475
Control	3731	Right	8	5.05
Control	3731	Right	9	5.25
Control	3731	Right	10	5.1325
Control	3731	Right	11	4.335
Control	3731	Right	12	4.0125
Control	3731	Right	13	0
Control	3731	Right	14	0
Control	3731	Right	15	0
Control	3731	Right	16	0
Control	3731	Right	17	0
Control	3731	Right	18	0
Control	3731	Right	19	0
Control	3731	Right	20	0
Control	3734	Left	0	5.4075
Control	3734	Left	1	6.225
Control	3734	Left	2	6.09
Control	3734	Left	3	6.855
Control	3734	Left	4	6.3475
Control	3734	Left	5	5.695
Control	3734	Left	6	4.535
Control	3734	Left	7	4.29
Control	3734	Left	8	3.855
Control	3734	Left	9	4.3075
Control	3734	Left	10	4.0725
Control	3734	Left	11	3.6275
Control	3734	Left	12	4.095
Control	3734	Left	13	4.0625
Control	3734	Left	14	0
Control	3734	Left	15	0
Control	3734	Left	16	0
Control	3734	Left	17	0
Control	3734	Left	18	0
Control	3734	Left	19	0
Control	3734	Left	20	0
Control	3734	Right	0	6.485
Control	3734	Right	1	6.42
Control	3734	Right	2	6.0675
Control	3734	Right	3	7.05
Control	3734	Right	4	6.35
Control	3734	Right	5	5.9675
Control	3734	Right	6	5.68
Control	3734	Right	7	5.28
Control	3734	Right	8	5.085
Control	3734	Right	9	5.245
Control	3734	Right	10	5.1675
Control	3734	Right	11	4.385
Control	3734	Right	12	5.165
Control	3734	Right	13	5.35
Control	3734	Right	14	0
Control	3734	Right	15	0
Control	3734	Right	16	0
Control	3734	Right	17	0
Control	3734	Right	18	0
Control	3734	Right	19	0
Control	3734	Right	20	0
Control	3753	Left	0	6.3675
Control	3753	Left	1	6.8
Control	3753	Left	2	6.85
Control	3753	Left	3	7.0625
Control	3753	Left	4	5.14
Control	3753	Left	5	5.655
Control	3753	Left	6	5.6425
Control	3753	Left	7	4.6075
Control	3753	Left	8	4.8875
Control	3753	Left	9	5.3775
Control	3753	Left	10	5.1725
Control	3753	Left	11	5.265
Control	3753	Left	12	5.1525
Control	3753	Left	13	5.0575
Control	3753	Left	14	2.47
Control	3753	Left	15	3.52
Control	3753	Left	16	0
Control	3753	Left	17	0
Control	3753	Left	18	0
Control	3753	Left	19	0
Control	3753	Left	20	0
Control	3753	Right	0	5.275
Control	3753	Right	1	5.5775
Control	3753	Right	2	5.9125
Control	3753	Right	3	6.0475
Control	3753	Right	4	4.9225
Control	3753	Right	5	4.9775
Control	3753	Right	6	5.7625
Control	3753	Right	7	4.635
Control	3753	Right	8	4.475
Control	3753	Right	9	3.8125
Control	3753	Right	10	3.7525
Control	3753	Right	11	3.5975
Control	3753	Right	12	3.865
Control	3753	Right	13	3.415
Control	3753	Right	14	2.8225
Control	3753	Right	15	0.7975
Control	3753	Right	16	0
Control	3753	Right	17	0
Control	3753	Right	18	0
Control	3753	Right	19	0
Control	3753	Right	20	0
Control	3794	Left	0	6.9075
Control	3794	Left	1	7.1975
Control	3794	Left	2	7.0825
Control	3794	Left	3	7.0325
Control	3794	Left	4	6.98
Control	3794	Left	5	6.9925
Control	3794	Left	6	7.475
Control	3794	Left	7	4.81
Control	3794	Left	8	4.7175
Control	3794	Left	9	4.76
Control	3794	Left	10	4.68
Control	3794	Left	11	4.575
Control	3794	Left	12	5.1175
Control	3794	Left	13	4.8475
Control	3794	Left	14	2.54
Control	3794	Left	15	2.495
Control	3794	Left	16	2.4325
Control	3794	Left	17	0
Control	3794	Left	18	0
Control	3794	Left	19	0
Control	3794	Left	20	0
Control	3794	Right	0	6.745
Control	3794	Right	1	6.6675
Control	3794	Right	2	6.53
Control	3794	Right	3	7.0475
Control	3794	Right	4	6.785
Control	3794	Right	5	6.4175
Control	3794	Right	6	5.9925
Control	3794	Right	7	6.645
Control	3794	Right	8	5.1725
Control	3794	Right	9	5.38
Control	3794	Right	10	5.1925
Control	3794	Right	11	5.64
Control	3794	Right	12	5.605
Control	3794	Right	13	6.08
Control	3794	Right	14	5.1
Control	3794	Right	15	1.4375
Control	3794	Right	16	2.565
Control	3794	Right	17	0.98
Control	3794	Right	18	1.5225
Control	3794	Right	19	1.12
Control	3794	Right	20	0
25ug	3736	Left	0	6.055
25ug	3736	Left	1	6.7
25ug	3736	Left	2	6.73
25ug	3736	Left	3	7.1525
25ug	3736	Left	4	6.415
25ug	3736	Left	5	6.18
25ug	3736	Left	6	6.775
25ug	3736	Left	7	6.705
25ug	3736	Left	8	4.3625
25ug	3736	Left	9	3.2925
25ug	3736	Left	10	3.525
25ug	3736	Left	11	3.075
25ug	3736	Left	12	2.835
25ug	3736	Left	13	3.2075
25ug	3736	Left	14	0
25ug	3736	Left	15	0
25ug	3736	Left	16	0
25ug	3736	Left	17	0
25ug	3736	Left	18	0
25ug	3736	Left	19	0
25ug	3736	Left	20	0
25ug	3736	Right	0	5.9125
25ug	3736	Right	1	6.21
25ug	3736	Right	2	6.1725
25ug	3736	Right	3	6.8675
25ug	3736	Right	4	5.635
25ug	3736	Right	5	6.115
25ug	3736	Right	6	6.12
25ug	3736	Right	7	5.9025
25ug	3736	Right	8	4.8025
25ug	3736	Right	9	4.2525
25ug	3736	Right	10	4.2275
25ug	3736	Right	11	2.9925
25ug	3736	Right	12	4.4275
25ug	3736	Right	13	0
25ug	3736	Right	14	0
25ug	3736	Right	15	0
25ug	3736	Right	16	0
25ug	3736	Right	17	0
25ug	3736	Right	18	0
25ug	3736	Right	19	0
25ug	3736	Right	20	0
25ug	3737	Left	0	5.74
25ug	3737	Left	1	6.355
25ug	3737	Left	2	6.4975
25ug	3737	Left	3	6.67
25ug	3737	Left	4	5.505
25ug	3737	Left	5	6.1475
25ug	3737	Left	6	5.725
25ug	3737	Left	7	5.2225
25ug	3737	Left	8	5.32
25ug	3737	Left	9	4.4625
25ug	3737	Left	10	5.3975
25ug	3737	Left	11	3.2425
25ug	3737	Left	12	0
25ug	3737	Left	13	0
25ug	3737	Left	14	0
25ug	3737	Left	15	0
25ug	3737	Left	16	0
25ug	3737	Left	17	0
25ug	3737	Left	18	0
25ug	3737	Left	19	0
25ug	3737	Left	20	0
25ug	3737	Right	0	6.5175
25ug	3737	Right	1	6.4725
25ug	3737	Right	2	6.32
25ug	3737	Right	3	6.9225
25ug	3737	Right	4	6.135
25ug	3737	Right	5	5.91
25ug	3737	Right	6	5.4525
25ug	3737	Right	7	5.9625
25ug	3737	Right	8	5.625
25ug	3737	Right	9	5.24
25ug	3737	Right	10	5.2525
25ug	3737	Right	11	4.3075
25ug	3737	Right	12	0
25ug	3737	Right	13	0
25ug	3737	Right	14	0
25ug	3737	Right	15	0
25ug	3737	Right	16	0
25ug	3737	Right	17	0
25ug	3737	Right	18	0
25ug	3737	Right	19	0
25ug	3737	Right	20	0
25ug	3738	Left	0	6.4375
25ug	3738	Left	1	6.345
25ug	3738	Left	2	6.1925
25ug	3738	Left	3	6.915
25ug	3738	Left	4	5.21
25ug	3738	Left	5	5.515
25ug	3738	Left	6	5.8875
25ug	3738	Left	7	6.1
25ug	3738	Left	8	6.0125
25ug	3738	Left	9	5.9475
25ug	3738	Left	10	5.8175
25ug	3738	Left	11	5.355
25ug	3738	Left	12	0
25ug	3738	Left	13	0
25ug	3738	Left	14	0
25ug	3738	Left	15	0
25ug	3738	Left	16	0
25ug	3738	Left	17	0
25ug	3738	Left	18	0
25ug	3738	Left	19	0
25ug	3738	Left	20	0
25ug	3738	Right	0	6.4875
25ug	3738	Right	1	6.0975
25ug	3738	Right	2	6.455
25ug	3738	Right	3	6.86
25ug	3738	Right	4	6.0225
25ug	3738	Right	5	5.6875
25ug	3738	Right	6	5.145
25ug	3738	Right	7	5.7275
25ug	3738	Right	8	5.48
25ug	3738	Right	9	5.86
25ug	3738	Right	10	5.85
25ug	3738	Right	11	3.51
25ug	3738	Right	12	0
25ug	3738	Right	13	0
25ug	3738	Right	14	0
25ug	3738	Right	15	0
25ug	3738	Right	16	0
25ug	3738	Right	17	0
25ug	3738	Right	18	0
25ug	3738	Right	19	0
25ug	3738	Right	20	0
25ug	3739	Left	0	6.28
25ug	3739	Left	1	6.2175
25ug	3739	Left	2	6.2975
25ug	3739	Left	3	6.485
25ug	3739	Left	4	5.4175
25ug	3739	Left	5	5.95
25ug	3739	Left	6	6.205
25ug	3739	Left	7	3.795
25ug	3739	Left	8	4.3
25ug	3739	Left	9	3.805
25ug	3739	Left	10	3.8425
25ug	3739	Left	11	3.01
25ug	3739	Left	12	4.0275
25ug	3739	Left	13	4.0675
25ug	3739	Left	14	4.1075
25ug	3739	Left	15	0
25ug	3739	Left	16	0
25ug	3739	Left	17	0
25ug	3739	Left	18	0
25ug	3739	Left	19	0
25ug	3739	Left	20	0
25ug	3739	Right	0	6.7125
25ug	3739	Right	1	6.6325
25ug	3739	Right	2	6.6525
25ug	3739	Right	3	6.735
25ug	3739	Right	4	5.8075
25ug	3739	Right	5	5.82
25ug	3739	Right	6	5.8025
25ug	3739	Right	7	4.5875
25ug	3739	Right	8	3.3775
25ug	3739	Right	9	2.38
25ug	3739	Right	10	2.425
25ug	3739	Right	11	3.01
25ug	3739	Right	12	0
25ug	3739	Right	13	0
25ug	3739	Right	14	0
25ug	3739	Right	15	0
25ug	3739	Right	16	0
25ug	3739	Right	17	0
25ug	3739	Right	18	0
25ug	3739	Right	19	0
25ug	3739	Right	20	0
25ug	3740	Left	0	6.5675
25ug	3740	Left	1	6.4775
25ug	3740	Left	2	6.415
25ug	3740	Left	3	6.94
25ug	3740	Left	4	5.785
25ug	3740	Left	5	6.0025
25ug	3740	Left	6	6.58
25ug	3740	Left	7	6.26
25ug	3740	Left	8	3.83
25ug	3740	Left	9	6.2075
25ug	3740	Left	10	6.0575
25ug	3740	Left	11	3.275
25ug	3740	Left	12	0
25ug	3740	Left	13	0
25ug	3740	Left	14	0
25ug	3740	Left	15	0
25ug	3740	Left	16	0
25ug	3740	Left	17	0
25ug	3740	Left	18	0
25ug	3740	Left	19	0
25ug	3740	Left	20	0
25ug	3740	Right	0	6.5175
25ug	3740	Right	1	5.8725
25ug	3740	Right	2	5.8675
25ug	3740	Right	3	6.705
25ug	3740	Right	4	5.93
25ug	3740	Right	5	6.0975
25ug	3740	Right	6	5.8875
25ug	3740	Right	7	5.035
25ug	3740	Right	8	4.91
25ug	3740	Right	9	3.7675
25ug	3740	Right	10	3.6275
25ug	3740	Right	11	3.4325
25ug	3740	Right	12	3.265
25ug	3740	Right	13	4.3375
25ug	3740	Right	14	0
25ug	3740	Right	15	0
25ug	3740	Right	16	0
25ug	3740	Right	17	0
25ug	3740	Right	18	0
25ug	3740	Right	19	0
25ug	3740	Right	20	0
25ug	3741	Left	0	5.885
25ug	3741	Left	1	6.0575
25ug	3741	Left	2	6.14
25ug	3741	Left	3	6.805
25ug	3741	Left	4	5.0925
25ug	3741	Left	5	5.375
25ug	3741	Left	6	5.445
25ug	3741	Left	7	4.58
25ug	3741	Left	8	4.425
25ug	3741	Left	9	4.6525
25ug	3741	Left	10	4.575
25ug	3741	Left	11	3.0525
25ug	3741	Left	12	0
25ug	3741	Left	13	0
25ug	3741	Left	14	0
25ug	3741	Left	15	0
25ug	3741	Left	16	0
25ug	3741	Left	17	0
25ug	3741	Left	18	0
25ug	3741	Left	19	0
25ug	3741	Left	20	0
25ug	3741	Right	0	6.455
25ug	3741	Right	1	7.0325
25ug	3741	Right	2	6.9975
25ug	3741	Right	3	6.6525
25ug	3741	Right	4	6.325
25ug	3741	Right	5	6.2425
25ug	3741	Right	6	5.9975
25ug	3741	Right	7	5.5225
25ug	3741	Right	8	5.2925
25ug	3741	Right	9	4.8525
25ug	3741	Right	10	4.6125
25ug	3741	Right	11	0
25ug	3741	Right	12	0
25ug	3741	Right	13	0
25ug	3741	Right	14	0
25ug	3741	Right	15	0
25ug	3741	Right	16	0
25ug	3741	Right	17	0
25ug	3741	Right	18	0
25ug	3741	Right	19	0
25ug	3741	Right	20	0
25ug	3742	Left	0	6.455
25ug	3742	Left	1	6.662
25ug	3742	Left	2	6.735
25ug	3742	Left	3	6.7375
25ug	3742	Left	4	5.7125
25ug	3742	Left	5	6.1175
25ug	3742	Left	6	5.9125
25ug	3742	Left	7	4.6825
25ug	3742	Left	8	4.305
25ug	3742	Left	9	4.565
25ug	3742	Left	10	4.5325
25ug	3742	Left	11	3.58
25ug	3742	Left	12	3.865
25ug	3742	Left	13	4.2
25ug	3742	Left	14	1.0975
25ug	3742	Left	15	0.6875
25ug	3742	Left	16	0
25ug	3742	Left	17	0
25ug	3742	Left	18	0
25ug	3742	Left	19	0
25ug	3742	Left	20	0
25ug	3742	Right	0	6.4025
25ug	3742	Right	1	6.0025
25ug	3742	Right	2	5.94
25ug	3742	Right	3	6.7675
25ug	3742	Right	4	5.61
25ug	3742	Right	5	5.5575
25ug	3742	Right	6	5.18
25ug	3742	Right	7	3.3775
25ug	3742	Right	8	4.88
25ug	3742	Right	9	4.8825
25ug	3742	Right	10	4.6975
25ug	3742	Right	11	3.355
25ug	3742	Right	12	0
25ug	3742	Right	13	0
25ug	3742	Right	14	0
25ug	3742	Right	15	0
25ug	3742	Right	16	0
25ug	3742	Right	17	0
25ug	3742	Right	18	0
25ug	3742	Right	19	0
25ug	3742	Right	20	0
5ug	3743	Left	0	6.5775
5ug	3743	Left	1	6.3625
5ug	3743	Left	2	6.2125
5ug	3743	Left	3	7.04
5ug	3743	Left	4	5.315
5ug	3743	Left	5	6.505
5ug	3743	Left	6	5.895
5ug	3743	Left	7	6.215
5ug	3743	Left	8	6.5
5ug	3743	Left	9	3.475
5ug	3743	Left	10	3.3575
5ug	3743	Left	11	3.515
5ug	3743	Left	12	3.805
5ug	3743	Left	13	4.1425
5ug	3743	Left	14	1.9025
5ug	3743	Left	15	1.11
5ug	3743	Left	16	0.965
5ug	3743	Left	17	0
5ug	3743	Left	18	0
5ug	3743	Left	19	0
5ug	3743	Left	20	0
5ug	3743	Right	0	5.875
5ug	3743	Right	1	5.81
5ug	3743	Right	2	5.88
5ug	3743	Right	3	6.42
5ug	3743	Right	4	5.555
5ug	3743	Right	5	5.39
5ug	3743	Right	6	5.875
5ug	3743	Right	7	4.5625
5ug	3743	Right	8	3.94
5ug	3743	Right	9	3.375
5ug	3743	Right	10	3.2825
5ug	3743	Right	11	3.115
5ug	3743	Right	12	2.8825
5ug	3743	Right	13	0
5ug	3743	Right	14	0
5ug	3743	Right	15	0
5ug	3743	Right	16	0
5ug	3743	Right	17	0
5ug	3743	Right	18	0
5ug	3743	Right	19	0
5ug	3743	Right	20	0
5ug	3744	Left	0	6.2675
5ug	3744	Left	1	6.8775
5ug	3744	Left	2	6.91
5ug	3744	Left	3	7.1
5ug	3744	Left	4	6.095
5ug	3744	Left	5	6.3375
5ug	3744	Left	6	6.735
5ug	3744	Left	7	5.65
5ug	3744	Left	8	5.54
5ug	3744	Left	9	5.925
5ug	3744	Left	10	5.8675
5ug	3744	Left	11	2.9225
5ug	3744	Left	12	0
5ug	3744	Left	13	0
5ug	3744	Left	14	0
5ug	3744	Left	15	0
5ug	3744	Left	16	0
5ug	3744	Left	17	0
5ug	3744	Left	18	0
5ug	3744	Left	19	0
5ug	3744	Left	20	0
5ug	3744	Right	0	6.51
5ug	3744	Right	1	6.7175
5ug	3744	Right	2	6.635
5ug	3744	Right	3	6.96
5ug	3744	Right	4	5.9525
5ug	3744	Right	5	5.4275
5ug	3744	Right	6	6.0925
5ug	3744	Right	7	6.52
5ug	3744	Right	8	6.1225
5ug	3744	Right	9	5.865
5ug	3744	Right	10	5.7875
5ug	3744	Right	11	2.355
5ug	3744	Right	12	0
5ug	3744	Right	13	0
5ug	3744	Right	14	0
5ug	3744	Right	15	0
5ug	3744	Right	16	0
5ug	3744	Right	17	0
5ug	3744	Right	18	0
5ug	3744	Right	19	0
5ug	3744	Right	20	0
5ug	3746	Left	0	6.3575
5ug	3746	Left	1	6.745
5ug	3746	Left	2	6.54
5ug	3746	Left	3	7.0325
5ug	3746	Left	4	7.0425
5ug	3746	Left	5	6.4875
5ug	3746	Left	6	6.915
5ug	3746	Left	7	6.6775
5ug	3746	Left	8	6.0725
5ug	3746	Left	9	5.8925
5ug	3746	Left	10	5.6625
5ug	3746	Left	11	0
5ug	3746	Left	12	0
5ug	3746	Left	13	0
5ug	3746	Left	14	0
5ug	3746	Left	15	0
5ug	3746	Left	16	0
5ug	3746	Left	17	0
5ug	3746	Left	18	0
5ug	3746	Left	19	0
5ug	3746	Left	20	0
5ug	3746	Right	0	6.475
5ug	3746	Right	1	6.8475
5ug	3746	Right	2	6.805
5ug	3746	Right	3	6.805
5ug	3746	Right	4	6.415
5ug	3746	Right	5	6.0575
5ug	3746	Right	6	5.9075
5ug	3746	Right	7	5.2275
5ug	3746	Right	8	2.5875
5ug	3746	Right	9	3.215
5ug	3746	Right	10	3.12
5ug	3746	Right	11	0
5ug	3746	Right	12	0
5ug	3746	Right	13	0
5ug	3746	Right	14	0
5ug	3746	Right	15	0
5ug	3746	Right	16	0
5ug	3746	Right	17	0
5ug	3746	Right	18	0
5ug	3746	Right	19	0
5ug	3746	Right	20	0
5ug	3747	Left	0	6.6425
5ug	3747	Left	1	6.5425
5ug	3747	Left	2	6.5275
5ug	3747	Left	3	6.965
5ug	3747	Left	4	6.7825
5ug	3747	Left	5	7.0925
5ug	3747	Left	6	6.635
5ug	3747	Left	7	6.655
5ug	3747	Left	8	5.2825
5ug	3747	Left	9	3.5925
5ug	3747	Left	10	3.5325
5ug	3747	Left	11	0
5ug	3747	Left	12	0
5ug	3747	Left	13	0
5ug	3747	Left	14	0
5ug	3747	Left	15	0
5ug	3747	Left	16	0
5ug	3747	Left	17	0
5ug	3747	Left	18	0
5ug	3747	Left	19	0
5ug	3747	Left	20	0
5ug	3747	Right	0	6.7025
5ug	3747	Right	1	6.3275
5ug	3747	Right	2	6.305
5ug	3747	Right	3	7.02
5ug	3747	Right	4	6.7225
5ug	3747	Right	5	6.525
5ug	3747	Right	6	6.05
5ug	3747	Right	7	6.8825
5ug	3747	Right	8	6.49
5ug	3747	Right	9	6.27
5ug	3747	Right	10	6.1425
5ug	3747	Right	11	3.1025
5ug	3747	Right	12	3.5425
5ug	3747	Right	13	3.51
5ug	3747	Right	14	2.555
5ug	3747	Right	15	1.0325
5ug	3747	Right	16	1.4725
5ug	3747	Right	17	0
5ug	3747	Right	18	0
5ug	3747	Right	19	0
5ug	3747	Right	20	0
5ug	3748	Left	0	6.865
5ug	3748	Left	1	6.76
5ug	3748	Left	2	6.6725
5ug	3748	Left	3	7.055
5ug	3748	Left	4	6.16
5ug	3748	Left	5	6.155
5ug	3748	Left	6	6.4875
5ug	3748	Left	7	6.44
5ug	3748	Left	8	6.1025
5ug	3748	Left	9	6.1575
5ug	3748	Left	10	6.215
5ug	3748	Left	11	2.845
5ug	3748	Left	12	0
5ug	3748	Left	13	0
5ug	3748	Left	14	0
5ug	3748	Left	15	0
5ug	3748	Left	16	0
5ug	3748	Left	17	0
5ug	3748	Left	18	0
5ug	3748	Left	19	0
5ug	3748	Left	20	0
5ug	3748	Right	0	6.79
5ug	3748	Right	1	6.6225
5ug	3748	Right	2	6.3225
5ug	3748	Right	3	6.3075
5ug	3748	Right	4	5.855
5ug	3748	Right	5	5.3875
5ug	3748	Right	6	5.63
5ug	3748	Right	7	5.14
5ug	3748	Right	8	4.1725
5ug	3748	Right	9	4.7975
5ug	3748	Right	10	4.765
5ug	3748	Right	11	2.985
5ug	3748	Right	12	0
5ug	3748	Right	13	0
5ug	3748	Right	14	0
5ug	3748	Right	15	0
5ug	3748	Right	16	0
5ug	3748	Right	17	0
5ug	3748	Right	18	0
5ug	3748	Right	19	0
5ug	3748	Right	20	0
5ug	3749	Left	0	6.1975
5ug	3749	Left	1	6.954
5ug	3749	Left	2	6.92
5ug	3749	Left	3	6.9775
5ug	3749	Left	4	0
5ug	3749	Left	5	0
5ug	3749	Left	6	0
5ug	3749	Left	7	0
5ug	3749	Left	8	0
5ug	3749	Left	9	0
5ug	3749	Left	10	0
5ug	3749	Left	11	0
5ug	3749	Left	12	0
5ug	3749	Left	13	0
5ug	3749	Left	14	0
5ug	3749	Left	15	0
5ug	3749	Left	16	0
5ug	3749	Left	17	0
5ug	3749	Left	18	0
5ug	3749	Left	19	0
5ug	3749	Left	20	0
5ug	3749	Right	0	6.135
5ug	3749	Right	1	5.805
5ug	3749	Right	2	6.58
5ug	3749	Right	3	6.4925
5ug	3749	Right	4	0
5ug	3749	Right	5	0
5ug	3749	Right	6	0
5ug	3749	Right	7	0
5ug	3749	Right	8	0
5ug	3749	Right	9	0
5ug	3749	Right	10	0
5ug	3749	Right	11	0
5ug	3749	Right	12	0
5ug	3749	Right	13	0
5ug	3749	Right	14	0
5ug	3749	Right	15	0
5ug	3749	Right	16	0
5ug	3749	Right	17	0
5ug	3749	Right	18	0
5ug	3749	Right	19	0
5ug	3749	Right	20	0
5ug	3751	Left	0	6.355
5ug	3751	Left	1	6.4325
5ug	3751	Left	2	6.32
5ug	3751	Left	3	7.0475
5ug	3751	Left	4	6.7625
5ug	3751	Left	5	5.945
5ug	3751	Left	6	5.56
5ug	3751	Left	7	5.67
5ug	3751	Left	8	3.83
5ug	3751	Left	9	3.2025
5ug	3751	Left	10	3.24
5ug	3751	Left	11	3.0425
5ug	3751	Left	12	3.1425
5ug	3751	Left	13	3.8675
5ug	3751	Left	14	0.9925
5ug	3751	Left	15	0.815
5ug	3751	Left	16	1.3825
5ug	3751	Left	17	1.2875
5ug	3751	Left	18	1.28
5ug	3751	Left	19	1.385
5ug	3751	Left	20	0
5ug	3751	Right	0	6.76
5ug	3751	Right	1	5.7925
5ug	3751	Right	2	5.65
5ug	3751	Right	3	6.56
5ug	3751	Right	4	6.2875
5ug	3751	Right	5	5.8625
5ug	3751	Right	6	5.0625
5ug	3751	Right	7	6.405
5ug	3751	Right	8	4.1575
5ug	3751	Right	9	2.8875
5ug	3751	Right	10	2.96
5ug	3751	Right	11	2.96
5ug	3751	Right	12	3.2825
5ug	3751	Right	13	5.88
5ug	3751	Right	14	1.7175
5ug	3751	Right	15	1.2475
5ug	3751	Right	16	0
5ug	3751	Right	17	0
5ug	3751	Right	18	0
5ug	3751	Right	19	0
5ug	3751	Right	20	0
1ug	3733	Left	0	6.405
1ug	3733	Left	1	7.0075
1ug	3733	Left	2	6.03
1ug	3733	Left	3	6.365
1ug	3733	Left	4	6.7725
1ug	3733	Left	5	7.0125
1ug	3733	Left	6	6.335
1ug	3733	Left	7	6.945
1ug	3733	Left	8	6.64
1ug	3733	Left	9	4.195
1ug	3733	Left	10	5.8525
1ug	3733	Left	11	5.3075
1ug	3733	Left	12	4.2525
1ug	3733	Left	13	4.135
1ug	3733	Left	14	0
1ug	3733	Left	15	0
1ug	3733	Left	16	0
1ug	3733	Left	17	0
1ug	3733	Left	18	0
1ug	3733	Left	19	0
1ug	3733	Left	20	0
1ug	3733	Right	0	6.66
1ug	3733	Right	1	6.75625
1ug	3733	Right	2	6.745
1ug	3733	Right	3	6.975
1ug	3733	Right	4	6.1675
1ug	3733	Right	5	6.24
1ug	3733	Right	6	7.3
1ug	3733	Right	7	5.275
1ug	3733	Right	8	5.1525
1ug	3733	Right	9	4.715
1ug	3733	Right	10	4.4775
1ug	3733	Right	11	4.63
1ug	3733	Right	12	4.4425
1ug	3733	Right	13	2.46
1ug	3733	Right	14	0
1ug	3733	Right	15	0
1ug	3733	Right	16	0
1ug	3733	Right	17	0
1ug	3733	Right	18	0
1ug	3733	Right	19	0
1ug	3733	Right	20	0
1ug	3745	Left	0	6.63
1ug	3745	Left	1	7.045
1ug	3745	Left	2	6.5775
1ug	3745	Left	3	7.0825
1ug	3745	Left	4	6.6575
1ug	3745	Left	5	6.2575
1ug	3745	Left	6	7.055
1ug	3745	Left	7	5.265
1ug	3745	Left	8	5.355
1ug	3745	Left	9	2.82
1ug	3745	Left	10	4.205
1ug	3745	Left	11	3.905
1ug	3745	Left	12	3.9125
1ug	3745	Left	13	3.0275
1ug	3745	Left	14	2.755
1ug	3745	Left	15	2.0675
1ug	3745	Left	16	2.265
1ug	3745	Left	17	1.735
1ug	3745	Left	18	0
1ug	3745	Left	19	0
1ug	3745	Left	20	0
1ug	3745	Right	0	6.2275
1ug	3745	Right	1	6.81
1ug	3745	Right	2	6.275
1ug	3745	Right	3	6.0725
1ug	3745	Right	4	5.615
1ug	3745	Right	5	5.25
1ug	3745	Right	6	6.3325
1ug	3745	Right	7	4.2975
1ug	3745	Right	8	4.3575
1ug	3745	Right	9	3.9325
1ug	3745	Right	10	4.5475
1ug	3745	Right	11	4.5925
1ug	3745	Right	12	4.445
1ug	3745	Right	13	1.8325
1ug	3745	Right	14	1.585
1ug	3745	Right	15	0
1ug	3745	Right	16	0
1ug	3745	Right	17	0
1ug	3745	Right	18	1.585
1ug	3745	Right	19	0
1ug	3745	Right	20	0
1ug	3750	Left	0	6.6225
1ug	3750	Left	1	6.8575
1ug	3750	Left	2	6.475
1ug	3750	Left	3	6.525
1ug	3750	Left	4	6.935
1ug	3750	Left	5	6.0475
1ug	3750	Left	6	6.8375
1ug	3750	Left	7	5.225
1ug	3750	Left	8	5.3475
1ug	3750	Left	9	3.5025
1ug	3750	Left	10	3.43
1ug	3750	Left	11	3.8225
1ug	3750	Left	12	2.9075
1ug	3750	Left	13	0.895
1ug	3750	Left	14	1.06
1ug	3750	Left	15	0
1ug	3750	Left	16	0
1ug	3750	Left	17	0
1ug	3750	Left	18	0
1ug	3750	Left	19	0
1ug	3750	Left	20	0
1ug	3750	Right	0	6.2525
1ug	3750	Right	1	6.9325
1ug	3750	Right	2	6.6975
1ug	3750	Right	3	6.7375
1ug	3750	Right	4	6.92
1ug	3750	Right	5	5.7
1ug	3750	Right	6	5.0825
1ug	3750	Right	7	5.1825
1ug	3750	Right	8	5.13
1ug	3750	Right	9	3.69
1ug	3750	Right	10	4.9575
1ug	3750	Right	11	3.155
1ug	3750	Right	12	2.255
1ug	3750	Right	13	1.0525
1ug	3750	Right	14	1.08
1ug	3750	Right	15	0
1ug	3750	Right	16	0
1ug	3750	Right	17	0
1ug	3750	Right	18	0
1ug	3750	Right	19	0
1ug	3750	Right	20	0
1ug	3752	Left	0	6.425
1ug	3752	Left	1	6.915
1ug	3752	Left	2	5.935
1ug	3752	Left	3	6.495
1ug	3752	Left	4	6.16
1ug	3752	Left	5	5.5875
1ug	3752	Left	6	5.575
1ug	3752	Left	7	4.8725
1ug	3752	Left	8	5.025
1ug	3752	Left	9	3.7125
1ug	3752	Left	10	3.1025
1ug	3752	Left	11	3.3575
1ug	3752	Left	12	3.0775
1ug	3752	Left	13	2.37
1ug	3752	Left	14	0
1ug	3752	Left	15	0
1ug	3752	Left	16	0
1ug	3752	Left	17	0
1ug	3752	Left	18	0
1ug	3752	Left	19	0
1ug	3752	Left	20	0
1ug	3752	Right	0	5.8475
1ug	3752	Right	1	6.4675
1ug	3752	Right	2	5.85
1ug	3752	Right	3	5.9275
1ug	3752	Right	4	5.2075
1ug	3752	Right	5	5.145
1ug	3752	Right	6	5.2325
1ug	3752	Right	7	2.3475
1ug	3752	Right	8	2.6875
1ug	3752	Right	9	1.65
1ug	3752	Right	10	1.605
1ug	3752	Right	11	0
1ug	3752	Right	12	0
1ug	3752	Right	13	0
1ug	3752	Right	14	0
1ug	3752	Right	15	0
1ug	3752	Right	16	0
1ug	3752	Right	17	0
1ug	3752	Right	18	0
1ug	3752	Right	19	0
1ug	3752	Right	20	0
1ug	3754	Left	0	6.35
1ug	3754	Left	1	6.3975
1ug	3754	Left	2	5.99
1ug	3754	Left	3	5.63
1ug	3754	Left	4	6.1
1ug	3754	Left	5	6.095
1ug	3754	Left	6	4.49
1ug	3754	Left	7	4.6325
1ug	3754	Left	8	4.58
1ug	3754	Left	9	3.835
1ug	3754	Left	10	3.945
1ug	3754	Left	11	4.425
1ug	3754	Left	12	0
1ug	3754	Left	13	0
1ug	3754	Left	14	0
1ug	3754	Left	15	0
1ug	3754	Left	16	0
1ug	3754	Left	17	0
1ug	3754	Left	18	0
1ug	3754	Left	19	0
1ug	3754	Left	20	0
1ug	3754	Right	0	6.7875
1ug	3754	Right	1	6.675
1ug	3754	Right	2	6.4025
1ug	3754	Right	3	6.6925
1ug	3754	Right	4	6.165
1ug	3754	Right	5	5.9025
1ug	3754	Right	6	5.3425
1ug	3754	Right	7	4.7175
1ug	3754	Right	8	4.7425
1ug	3754	Right	9	4.51
1ug	3754	Right	10	4.335
1ug	3754	Right	11	3.7575
1ug	3754	Right	12	3.8925
1ug	3754	Right	13	2.325
1ug	3754	Right	14	1.64
1ug	3754	Right	15	1.4625
1ug	3754	Right	16	3.0225
1ug	3754	Right	17	0
1ug	3754	Right	18	1.64
1ug	3754	Right	19	1.4625
1ug	3754	Right	20	3.0225
1ug	3756	Left	0	6.66
1ug	3756	Left	1	6.6575
1ug	3756	Left	2	5.5525
1ug	3756	Left	3	6.1375
1ug	3756	Left	4	5.65
1ug	3756	Left	5	5.13
1ug	3756	Left	6	5.7625
1ug	3756	Left	7	3.8025
1ug	3756	Left	8	3.7375
1ug	3756	Left	9	3.265
1ug	3756	Left	10	3.94
1ug	3756	Left	11	2.895
1ug	3756	Left	12	1.935
1ug	3756	Left	13	1.405
1ug	3756	Left	14	0
1ug	3756	Left	15	0
1ug	3756	Left	16	0
1ug	3756	Left	17	0
1ug	3756	Left	18	0
1ug	3756	Left	19	0
1ug	3756	Left	20	0
1ug	3756	Right	0	6.7175
1ug	3756	Right	1	6.8925
1ug	3756	Right	2	6.3325
1ug	3756	Right	3	6.225
1ug	3756	Right	4	4.245
1ug	3756	Right	5	6.6475
1ug	3756	Right	6	6.5425
1ug	3756	Right	7	4.985
1ug	3756	Right	8	4.94
1ug	3756	Right	9	4.18
1ug	3756	Right	10	3.605
1ug	3756	Right	11	3.2325
1ug	3756	Right	12	3.4025
1ug	3756	Right	13	0
1ug	3756	Right	14	0
1ug	3756	Right	15	0
1ug	3756	Right	16	0
1ug	3756	Right	17	0
1ug	3756	Right	18	0
1ug	3756	Right	19	0
1ug	3756	Right	20	0
1ug	3757	Left	0	6.34
1ug	3757	Left	1	7.0025
1ug	3757	Left	2	5.92
1ug	3757	Left	3	6.9175
1ug	3757	Left	4	6.01
1ug	3757	Left	5	5.1775
1ug	3757	Left	6	5.07
1ug	3757	Left	7	4.5525
1ug	3757	Left	8	4.525
1ug	3757	Left	9	3
1ug	3757	Left	10	2.4725
1ug	3757	Left	11	3.565
1ug	3757	Left	12	2.9675
1ug	3757	Left	13	1.9075
1ug	3757	Left	14	1.4625
1ug	3757	Left	15	1.275
1ug	3757	Left	16	0
1ug	3757	Left	17	0
1ug	3757	Left	18	0
1ug	3757	Left	19	0
1ug	3757	Left	20	0
1ug	3757	Right	0	6.345
1ug	3757	Right	1	6.355
1ug	3757	Right	2	5.28
1ug	3757	Right	3	4.7775
1ug	3757	Right	4	5.1325
1ug	3757	Right	5	5.43
1ug	3757	Right	6	5.295
1ug	3757	Right	7	4.855
1ug	3757	Right	8	4.7975
1ug	3757	Right	9	4.4825
1ug	3757	Right	10	4.845
1ug	3757	Right	11	2.2625
1ug	3757	Right	12	0
1ug	3757	Right	13	0
1ug	3757	Right	14	0
1ug	3757	Right	15	0
1ug	3757	Right	16	0
1ug	3757	Right	17	0
1ug	3757	Right	18	0
1ug	3757	Right	19	0
1ug	3757	Right	20	0
0.2ug	3758	Left	0	6.2125
0.2ug	3758	Left	1	6.6775
0.2ug	3758	Left	2	6.1725
0.2ug	3758	Left	3	5.9375
0.2ug	3758	Left	4	5.7775
0.2ug	3758	Left	5	5.98
0.2ug	3758	Left	6	5.3725
0.2ug	3758	Left	7	4.94
0.2ug	3758	Left	8	5
0.2ug	3758	Left	9	1.7525
0.2ug	3758	Left	10	0
0.2ug	3758	Left	11	0
0.2ug	3758	Left	12	0
0.2ug	3758	Left	13	0
0.2ug	3758	Left	14	0
0.2ug	3758	Left	15	0
0.2ug	3758	Left	16	0
0.2ug	3758	Left	17	0
0.2ug	3758	Left	18	0
0.2ug	3758	Left	19	0
0.2ug	3758	Left	20	0
0.2ug	3758	Right	0	6.88
0.2ug	3758	Right	1	6.915
0.2ug	3758	Right	2	6.2525
0.2ug	3758	Right	3	5.75
0.2ug	3758	Right	4	6.18
0.2ug	3758	Right	5	6.2
0.2ug	3758	Right	6	6.11
0.2ug	3758	Right	7	5.405
0.2ug	3758	Right	8	5.2575
0.2ug	3758	Right	9	1.8175
0.2ug	3758	Right	10	0
0.2ug	3758	Right	11	0
0.2ug	3758	Right	12	0
0.2ug	3758	Right	13	0
0.2ug	3758	Right	14	0
0.2ug	3758	Right	15	0
0.2ug	3758	Right	16	0
0.2ug	3758	Right	17	0
0.2ug	3758	Right	18	0
0.2ug	3758	Right	19	0
0.2ug	3758	Right	20	0
0.2ug	3759	Left	0	5.58
0.2ug	3759	Left	1	6.32
0.2ug	3759	Left	2	5.5125
0.2ug	3759	Left	3	5.4725
0.2ug	3759	Left	4	6.4925
0.2ug	3759	Left	5	5.3625
0.2ug	3759	Left	6	6.175
0.2ug	3759	Left	7	5.3
0.2ug	3759	Left	8	5.18
0.2ug	3759	Left	9	1.635
0.2ug	3759	Left	10	0
0.2ug	3759	Left	11	0
0.2ug	3759	Left	12	0
0.2ug	3759	Left	13	0
0.2ug	3759	Left	14	0
0.2ug	3759	Left	15	0
0.2ug	3759	Left	16	0
0.2ug	3759	Left	17	0
0.2ug	3759	Left	18	0
0.2ug	3759	Left	19	0
0.2ug	3759	Left	20	0
0.2ug	3759	Right	0	5.905
0.2ug	3759	Right	1	6.555
0.2ug	3759	Right	2	5.805
0.2ug	3759	Right	3	5.785
0.2ug	3759	Right	4	5.3775
0.2ug	3759	Right	5	5.0675
0.2ug	3759	Right	6	5.99
0.2ug	3759	Right	7	5.355
0.2ug	3759	Right	8	5.2825
0.2ug	3759	Right	9	0
0.2ug	3759	Right	10	0
0.2ug	3759	Right	11	0
0.2ug	3759	Right	12	0
0.2ug	3759	Right	13	0
0.2ug	3759	Right	14	0
0.2ug	3759	Right	15	0
0.2ug	3759	Right	16	0
0.2ug	3759	Right	17	0
0.2ug	3759	Right	18	1.585
0.2ug	3759	Right	19	0
0.2ug	3759	Right	20	0
0.2ug	3760	Left	0	7.0375
0.2ug	3760	Left	1	6.925
0.2ug	3760	Left	2	6.615
0.2ug	3760	Left	3	6.4275
0.2ug	3760	Left	4	5.8875
0.2ug	3760	Left	5	7.1325
0.2ug	3760	Left	6	6.1475
0.2ug	3760	Left	7	7.0375
0.2ug	3760	Left	8	7.005
0.2ug	3760	Left	9	0
0.2ug	3760	Left	10	0
0.2ug	3760	Left	11	0
0.2ug	3760	Left	12	0
0.2ug	3760	Left	13	0
0.2ug	3760	Left	14	0
0.2ug	3760	Left	15	0
0.2ug	3760	Left	16	0
0.2ug	3760	Left	17	0
0.2ug	3760	Left	18	0
0.2ug	3760	Left	19	0
0.2ug	3760	Left	20	0
0.2ug	3760	Right	0	7.125
0.2ug	3760	Right	1	7.1675
0.2ug	3760	Right	2	6.4225
0.2ug	3760	Right	3	6.61
0.2ug	3760	Right	4	6.675
0.2ug	3760	Right	5	6.47
0.2ug	3760	Right	6	5.8675
0.2ug	3760	Right	7	6.3725
0.2ug	3760	Right	8	6.3375
0.2ug	3760	Right	9	2.6575
0.2ug	3760	Right	10	2.9725
0.2ug	3760	Right	11	4.465
0.2ug	3760	Right	12	3.91
0.2ug	3760	Right	13	0
0.2ug	3760	Right	14	0
0.2ug	3760	Right	15	0
0.2ug	3760	Right	16	0
0.2ug	3760	Right	17	0
0.2ug	3760	Right	18	1.08
0.2ug	3760	Right	19	0
0.2ug	3760	Right	20	0
0.2ug	3761	Left	0	6.85
0.2ug	3761	Left	1	6.88
0.2ug	3761	Left	2	6.545
0.2ug	3761	Left	3	6.0425
0.2ug	3761	Left	4	6.3325
0.2ug	3761	Left	5	6.3875
0.2ug	3761	Left	6	5.905
0.2ug	3761	Left	7	3.925
0.2ug	3761	Left	8	3.9
0.2ug	3761	Left	9	2.07
0.2ug	3761	Left	10	2.1975
0.2ug	3761	Left	11	2.2425
0.2ug	3761	Left	12	4.4725
0.2ug	3761	Left	13	2.1
0.2ug	3761	Left	14	1.0875
0.2ug	3761	Left	15	0
0.2ug	3761	Left	16	0
0.2ug	3761	Left	17	0
0.2ug	3761	Left	18	0
0.2ug	3761	Left	19	0
0.2ug	3761	Left	20	0
0.2ug	3761	Right	0	6.4425
0.2ug	3761	Right	1	7.015
0.2ug	3761	Right	2	6.84
0.2ug	3761	Right	3	6.65
0.2ug	3761	Right	4	6.7275
0.2ug	3761	Right	5	7.4325
0.2ug	3761	Right	6	6.9
0.2ug	3761	Right	7	6.295
0.2ug	3761	Right	8	6.1725
0.2ug	3761	Right	9	3.93
0.2ug	3761	Right	10	4.76
0.2ug	3761	Right	11	5.02
0.2ug	3761	Right	12	6.7175
0.2ug	3761	Right	13	0
0.2ug	3761	Right	14	0
0.2ug	3761	Right	15	0
0.2ug	3761	Right	16	0
0.2ug	3761	Right	17	0
0.2ug	3761	Right	18	0
0.2ug	3761	Right	19	0
0.2ug	3761	Right	20	0
0.2ug	3762	Left	0	6.635
0.2ug	3762	Left	1	6.9725
0.2ug	3762	Left	2	6.78
0.2ug	3762	Left	3	6.74
0.2ug	3762	Left	4	6.4875
0.2ug	3762	Left	5	6.4775
0.2ug	3762	Left	6	7.143
0.2ug	3762	Left	7	6.545
0.2ug	3762	Left	8	6.235
0.2ug	3762	Left	9	4.275
0.2ug	3762	Left	10	5.6475
0.2ug	3762	Left	11	5.3125
0.2ug	3762	Left	12	5.36
0.2ug	3762	Left	13	1.7325
0.2ug	3762	Left	14	1.3625
0.2ug	3762	Left	15	1.47
0.2ug	3762	Left	16	2.945
0.2ug	3762	Left	17	2.6975
0.2ug	3762	Left	18	2.755
0.2ug	3762	Left	19	0
0.2ug	3762	Left	20	0
0.2ug	3762	Right	0	6.945
0.2ug	3762	Right	1	6.995
0.2ug	3762	Right	2	6.9125
0.2ug	3762	Right	3	7.185
0.2ug	3762	Right	4	6.91
0.2ug	3762	Right	5	6.8575
0.2ug	3762	Right	6	5.6725
0.2ug	3762	Right	7	6.7325
0.2ug	3762	Right	8	6.5625
0.2ug	3762	Right	9	2.33
0.2ug	3762	Right	10	3.0475
0.2ug	3762	Right	11	3.3575
0.2ug	3762	Right	12	3.8175
0.2ug	3762	Right	13	0
0.2ug	3762	Right	14	0
0.2ug	3762	Right	15	0
0.2ug	3762	Right	16	0
0.2ug	3762	Right	17	0
0.2ug	3762	Right	18	0
0.2ug	3762	Right	19	0
0.2ug	3762	Right	20	0
0.2ug	3763	Left	0	7.27775
0.2ug	3763	Left	1	6.9725
0.2ug	3763	Left	2	7.415
0.2ug	3763	Left	3	6.9525
0.2ug	3763	Left	4	4.5675
0.2ug	3763	Left	5	7.145
0.2ug	3763	Left	6	6.865
0.2ug	3763	Left	7	5.72
0.2ug	3763	Left	8	5.51
0.2ug	3763	Left	9	5.4225
0.2ug	3763	Left	10	7.1875
0.2ug	3763	Left	11	6.3
0.2ug	3763	Left	12	6.84
0.2ug	3763	Left	13	5.125
0.2ug	3763	Left	14	5.6925
0.2ug	3763	Left	15	5.0025
0.2ug	3763	Left	16	2.1225
0.2ug	3763	Left	17	2.0675
0.2ug	3763	Left	18	2.9975
0.2ug	3763	Left	19	2.645
0.2ug	3763	Left	20	0
0.2ug	3763	Right	0	6.5625
0.2ug	3763	Right	1	6.9125
0.2ug	3763	Right	2	6.0925
0.2ug	3763	Right	3	6.52
0.2ug	3763	Right	4	5.67
0.2ug	3763	Right	5	6
0.2ug	3763	Right	6	5.705
0.2ug	3763	Right	7	6.24
0.2ug	3763	Right	8	6.09
0.2ug	3763	Right	9	4.44
0.2ug	3763	Right	10	6.9875
0.2ug	3763	Right	11	5.335
0.2ug	3763	Right	12	5.52
0.2ug	3763	Right	13	1.7
0.2ug	3763	Right	14	0
0.2ug	3763	Right	15	0
0.2ug	3763	Right	16	0
0.2ug	3763	Right	17	0
0.2ug	3763	Right	18	0
0.2ug	3763	Right	19	0
0.2ug	3763	Right	20	0
0.2ug	3732	Left	0	5.345
0.2ug	3732	Left	1	6.2725
0.2ug	3732	Left	2	6.1175
0.2ug	3732	Left	3	5.8175
0.2ug	3732	Left	4	5.47
0.2ug	3732	Left	5	5.3775
0.2ug	3732	Left	6	4.89
0.2ug	3732	Left	7	4.4
0.2ug	3732	Left	8	4.335
0.2ug	3732	Left	9	2.045
0.2ug	3732	Left	10	1.7225
0.2ug	3732	Left	11	2.795
0.2ug	3732	Left	12	2.27
0.2ug	3732	Left	13	2.08
0.2ug	3732	Left	14	1.175
0.2ug	3732	Left	15	0
0.2ug	3732	Left	16	0
0.2ug	3732	Left	17	0
0.2ug	3732	Left	18	0
0.2ug	3732	Left	19	0
0.2ug	3732	Left	20	0
0.2ug	3732	Right	0	6.1775
0.2ug	3732	Right	1	9.7325
0.2ug	3732	Right	2	6.26
0.2ug	3732	Right	3	6.3425
0.2ug	3732	Right	4	5.2075
0.2ug	3732	Right	5	5.8075
0.2ug	3732	Right	6	5.18
0.2ug	3732	Right	7	4.6825
0.2ug	3732	Right	8	4.45
0.2ug	3732	Right	9	1.7925
0.2ug	3732	Right	10	2.5425
0.2ug	3732	Right	11	2.095
0.2ug	3732	Right	12	2.1075
0.2ug	3732	Right	13	1.745
0.2ug	3732	Right	14	1.15
0.2ug	3732	Right	15	0
0.2ug	3732	Right	16	0
0.2ug	3732	Right	17	0
0.2ug	3732	Right	18	0
0.2ug	3732	Right	19	0
0.2ug	3732	Right	20	0

## Sheet: Trajectory
Average of Size	Column Labels
Row Labels	Control	0.2ug	1ug	5ug	25ug
0	6.19786	6.49823	6.44786	6.465	6.31607
1	6.59339	7.02232	6.76937	6.47118	6.36675
2	6.64393	6.41018	6.14732	6.44857	6.38661
3	6.67286	6.30232	6.32571	6.84161	6.80107
4	5.96946	5.98304	5.98125	5.35321	5.75732
5	5.98464	6.26411	5.83018	5.22661	5.90839
6	6.10536	5.9945	5.87518	5.20321	5.86536
7	5.43464	5.63929	4.7825	5.14607	5.24714
8	5.17875	5.52268	4.78696	4.34268	4.78018
9	5.33839	2.44054	3.67786	3.90393	4.58339
10	5.22982	2.6475	3.95143	3.85232	4.60286
11	4.43482	2.63732	3.49339	1.91732	3.22839
12	4.27714	2.92964	2.67786	1.18964	1.31571
13	3.06857	1.03446	1.52929	1.24286	1.12946
14	1.38946	0.747679	0.684464	0.511964	0.371786
15	0.68625	0.462321	0.343214	0.300357	0.0491071
16	0.458393	0.361964	0.377679	0.272857	0
17	0.07	0.340357	0.123929	0.0919643	0
18	0.10875	0.60125	0.230357	0.0914286	0
19	0.08	0.188929	0.104464	0.0989286	0
20	0	0	0.215893	0	0
StdDev of Size	Column Labels
Row Labels	Control	0.2ug	1ug	5ug	25ug		Std Dev	Control	0.2ug	1ug	5ug	25ug		Std Err	Control	0.2ug	1ug	5ug	25ug
0	0.532961	0.588078	0.251618	0.283734	0.296354		0	0.532961	0.588078	0.251618	0.283734	0.296354		0	0.201441	0.222272	0.0951025	0.107241	0.112011
1	0.602574	0.823594	0.229067	0.407845	0.319624		1	0.602574	0.823594	0.229067	0.407845	0.319624		1	0.227752	0.311289	0.0865793	0.154151	0.120806
2	0.630794	0.488825	0.42947	0.366766	0.319448		2	0.630794	0.488825	0.42947	0.366766	0.319448		2	0.238418	0.184758	0.162324	0.138624	0.12074
3	0.357849	0.50919	0.611918	0.273941	0.16085		3	0.357849	0.50919	0.611918	0.273941	0.16085		3	0.135254	0.192456	0.231283	0.10354	0.0607957
4	0.708172	0.676626	0.762945	2.31925	0.388313		4	0.708172	0.676626	0.762945	2.31925	0.388313		4	0.267664	0.255741	0.288366	0.876594	0.146769
5	0.637831	0.720277	0.588175	2.26726	0.276563		5	0.637831	0.720277	0.588175	2.26726	0.276563		5	0.241077	0.272239	0.222309	0.856944	0.104531
6	0.77514	0.647359	0.8569	2.25978	0.472185		6	0.77514	0.647359	0.8569	2.25978	0.472185		6	0.292975	0.244679	0.323878	0.854116	0.178469
7	0.775711	0.937888	0.990975	2.28316	0.95978		7	0.775711	0.937888	0.990975	2.28316	0.95978		7	0.293191	0.354488	0.374553	0.862953	0.362763
8	0.641722	0.915972	0.88618	2.18607	0.730153		8	0.641722	0.915972	0.88618	2.18607	0.730153		8	0.242548	0.346205	0.334944	0.826255	0.275972
9	0.752046	1.58526	0.810264	2.08294	1.06133		9	0.752046	1.58526	0.810264	2.08294	1.06133		9	0.284247	0.599172	0.306251	0.787276	0.401144
10	0.757745	2.62079	1.07682	2.05319	1.02994		10	0.757745	2.62079	1.07682	2.05319	1.02994		10	0.286401	0.990565	0.406998	0.776034	0.389282
11	0.753612	2.36379	1.27971	1.502	1.12926		11	0.753612	2.36379	1.27971	1.502	1.12926		11	0.284839	0.893429	0.483683	0.567702	0.42682
12	1.93539	2.63716	1.63568	1.66809	1.86514		12	1.93539	2.63716	1.63568	1.66809	1.86514		12	0.731509	0.996754	0.618229	0.630478	0.704957
13	2.44985	1.49247	1.28529	2.10104	1.86932		13	2.44985	1.49247	1.28529	2.10104	1.86932		13	0.925956	0.5641	0.485793	0.794117	0.706538
14	1.86457	1.5272	0.905618	0.894981	1.11428		14	1.86457	1.5272	0.905618	0.894981	1.11428		14	0.704739	0.577227	0.342292	0.338271	0.421156
15	1.1289	1.3642	0.701095	0.500433	0.183742		15	1.1289	1.3642	0.701095	0.500433	0.183742		15	0.426685	0.515619	0.264989	0.189146	0.069448
16	0.943437	0.93413	0.971468	0.55251	0		16	0.943437	0.93413	0.971468	0.55251	0		16	0.356586	0.353068	0.36718	0.208829	0
17	0.261916	0.87395	0.463698	0.344099	0		17	0.261916	0.87395	0.463698	0.344099	0		17	0.0989949	0.330322	0.175261	0.130057	0
18	0.406905	1.08105	0.585657	0.342094	0		18	0.406905	1.08105	0.585657	0.342094	0		18	0.153796	0.408598	0.221358	0.1293	0
19	0.299333	0.706906	0.39087	0.370157	0		19	0.299333	0.706906	0.39087	0.370157	0		19	0.113137	0.267185	0.147735	0.139906	0
20	0	0	0.807797	0	0		20	0	0	0.807797	0	0		20	0	0	0.305319	0	0

## Sheet: AUC
Treatment	Animal	Side	Average of Size		Independent Wound Assumption							Independent Animal Assumption
0.2ug	3732	Left	2.8625			Average	Std Error						Average	Std Error
0.2ug	3732	Right	3.10821		Control	3.80583	0.124537					Control	3.80583	0.136248
0.2ug	3758	Left	2.56298		0.2ug	3.3347	0.21277					0.2ug	3.3347	0.2732
0.2ug	3758	Right	2.70321		1ug	3.35029	0.131742					1ug	3.35029	0.148235
0.2ug	3759	Left	2.52524		5ug	3.09389	0.228224					5ug	3.09389	0.316232
0.2ug	3759	Right	2.50988		25ug	3.27189	0.059872					25ug	3.27189	0.0465572
0.2ug	3760	Left	2.86738
0.2ug	3760	Right	3.53012		Benefit	Control	0.2ug	1ug	5ug	25ug		Benefit	Control	0.2ug	1ug	5ug	25ug
0.2ug	3761	Left	3.1875		Control	X	X	X	X	X		Control	X	X	X	X	X
0.2ug	3761	Right	3.8525		0.2ug	0.123793	X	X	X	X		0.2ug	0.123793	X	X	X	X
0.2ug	3762	Left	4.45586		1ug	0.119695	-0.00467717	X	X	X		1ug	0.119695	-0.00467717	X	X	X
0.2ug	3762	Right	3.49167		5ug	0.187066	0.0722121	0.0765313	X	X		5ug	0.187066	0.0722121	0.0765313	X	X
0.2ug	3763	Left	5.22989		25ug	0.140297	0.0188354	0.0234031	-0.0575311	X		25ug	0.140297	0.0188354	0.0234031	-0.0575311	X
0.2ug	3763	Right	3.79881
1ug	3733	Left	3.96452		T Test (One Tail, Homoscedatic)	Control	0.2ug	1ug	5ug	25ug		T Test (One Tail, Homoscedatic)	Control	0.2ug	1ug	5ug	25ug
1ug	3733	Right	3.71411		Control	X	X	X	X	X		Control	X	X	X	X	X
1ug	3745	Left	4.0294		0.2ug	0.0335431	X	X	X	X		0.2ug	0.0743605	X	X	X	X
1ug	3745	Right	3.51226		1ug	0.00925644	0.475391	X	X	X		1ug	0.0215061	0.480403	X	X	X
1ug	3750	Left	3.4519		5ug	0.00549891	0.223608	0.169761	X	X		5ug	0.0304736	0.287555	0.238479	X	X
1ug	3750	Right	3.37262		25ug	0.000332847	0.389266	0.296275	0.228698	X		25ug	0.00149475	0.41226	0.311477	0.293929	X
1ug	3752	Left	3.26714
1ug	3752	Right	2.28417		T Test (Two Tail, Homoscedatic)	Control	0.2ug	1ug	5ug	25ug		T Test (Two Tail, Homoscedatic)	Control	0.2ug	1ug	5ug	25ug
1ug	3754	Left	2.97476		Control	X	X	X	X	X		Control	X	X	X	X	X
1ug	3754	Right	4.02369		0.2ug	0.0670863	X	X	X	X		0.2ug	0.148721	X	X	X	X
1ug	3756	Left	2.97762		1ug	0.0185129	0.950781	X	X	X		1ug	0.0430122	0.960805	X	X	X
1ug	3756	Right	3.2356		5ug	0.0109978	0.447215	0.339522	X	X		5ug	0.0609472	0.575111	0.476958	X	X
1ug	3757	Left	3.24595		25ug	0.000665694	0.778533	0.59255	0.457396	X		25ug	0.00298951	0.824519	0.622955	0.587859	X
1ug	3757	Right	2.85036
25ug	3736	Left	3.47667		T Test (One Tail, Heteroscedatic)	Control	0.2ug	1ug	5ug	25ug		T Test (One Tail, Heteroscedatic)	Control	0.2ug	1ug	5ug	25ug
25ug	3736	Right	3.31607		Control	X	X	X	X	X		Control	X	X	X	X	X
25ug	3737	Left	3.15643		0.2ug	0.0348835	X	X	X	X		0.2ug	0.0789432	X	X	X	X
25ug	3737	Right	3.33893		1ug	0.00926753	0.475438	X	X	X		1ug	0.0215789	0.480523	X	X	X
25ug	3738	Left	3.41595		5ug	0.00631308	0.223624	0.170869	X	X		5ug	0.035922	0.287666	0.241291	X	X
25ug	3738	Right	3.2944		25ug	0.000535326	0.390078	0.297263	0.231234	X		25ug	0.00344239	0.413914	0.314474	0.298478	X
25ug	3739	Left	3.51464
25ug	3739	Right	2.8544		T Test (Two Tail, Heteroscedatic)	Control	0.2ug	1ug	5ug	25ug		T Test (Two Tail, Heteroscedatic)	Control	0.2ug	1ug	5ug	25ug
25ug	3740	Left	3.35226		Control	X	X	X	X	X		Control	X	X	X	X	X
25ug	3740	Right	3.39298		0.2ug	0.0697671	X	X	X	X		0.2ug	0.157886	X	X	X	X
25ug	3741	Left	2.95643		1ug	0.0185351	0.950875	X	X	X		1ug	0.0431578	0.961046	X	X	X
25ug	3741	Right	3.14202		5ug	0.0126262	0.447249	0.341738	X	X		5ug	0.071844	0.575332	0.482582	X	X
25ug	3742	Left	3.61176		25ug	0.00107065	0.780155	0.594526	0.462468	X		25ug	0.00688478	0.827827	0.628948	0.596956	X
25ug	3742	Right	2.98345
5ug	3743	Left	3.7569		Mann Whitney U (One Tail)	Control	0.2ug	1ug	5ug	25ug		Mann Whitney U (One Tail)	Control	0.2ug	1ug	5ug	25ug
5ug	3743	Right	2.9506		Control	X	X	X	X	X		Control	X	X	X	X	X
5ug	3744	Left	3.4394		0.2ug	0.0197	X	X	X	X		0.2ug	0.082	X	X	X	X
5ug	3744	Right	3.37833		1ug	0.0155	0.286	X	X	X		1ug	0.0265	0.45	X	X	X
5ug	3746	Left	3.40119		5ug	0.007	0.49	0.35	X	X		5ug	0.0055	0.5	0.4	X	X
5ug	3746	Right	2.83155		25ug	0.000865	0.384	0.35	0.384	X		25ug	0.00029	0.45	0.31	0.26	X
5ug	3747	Left	3.15476
5ug	3747	Right	4.12631		Mann Whitney U (Two Tail)	Control	0.2ug	1ug	5ug	25ug		Mann Whitney U (Two Tail)	Control	0.2ug	1ug	5ug	25ug
5ug	3748	Left	3.51976		Control	X	X	X	X	X		Control	X	X	X	X	X
5ug	3748	Right	3.08452		0.2ug	0.0394	X	X	X	X		0.2ug	0.165	X	X	X	X
5ug	3749	Left	1.28805		1ug	0.031	0.571	X	X	X		1ug	0.0553	0.9	X	X	X
5ug	3749	Right	1.19107		5ug	0.014	0.98	0.7	X	X		5ug	0.011	1	0.8	X	X
5ug	3751	Left	3.69333		25ug	0.00173	0.77	0.7	0.77	X		25ug	0.00058	0.9	0.62	0.53	X
5ug	3751	Right	3.49869
Control	3728	Left	3.9475
Control	3728	Right	3.73595
Control	3729	Left	4.4969
Control	3729	Right	3.51131
Control	3730	Left	3.7456
Control	3730	Right	3.14631
Control	3731	Left	3.84988
Control	3731	Right	3.36702
Control	3734	Left	3.30786
Control	3734	Right	3.79512
Control	3753	Left	4.04893
Control	3753	Right	3.31655
Control	3794	Left	4.31631
Control	3794	Right	4.69643
(blank)	(blank)	(blank)

## Sheet: LeftVsRightCorrelation
Average of Size	Column Labels					Correlation Coefficient	R2
Row Labels	Left	Right	Grand Total		Control	0.260214	0.0677115
0.2ug	3.38448	3.28491	3.3347		0.2ug	0.657633	0.432482
3732	2.8625	3.10821	2.98536		1ug	0.199344	0.0397382
3758	2.56298	2.70321	2.6331		5ug	0.792866	0.628637
3759	2.52524	2.50988	2.51756		25ug	-0.347087	0.120469
3760	2.86738	3.53012	3.19875
3761	3.1875	3.8525	3.52
3762	4.45586	3.49167	3.97376
3763	5.22989	3.79881	4.51435
1ug	3.4159	3.28469	3.35029
3733	3.96452	3.71411	3.83932
3745	4.0294	3.51226	3.77083
3750	3.4519	3.37262	3.41226
3752	3.26714	2.28417	2.77565
3754	2.97476	4.02369	3.49923
3756	2.97762	3.2356	3.10661
3757	3.24595	2.85036	3.04815
25ug	3.35488	3.18889	3.27189
3736	3.47667	3.31607	3.39637
3737	3.15643	3.33893	3.24768
3738	3.41595	3.2944	3.35518
3739	3.51464	2.8544	3.18452
3740	3.35226	3.39298	3.37262
3741	2.95643	3.14202	3.04923
3742	3.61176	2.98345	3.29761
5ug	3.17906	3.00872	3.09389
3743	3.7569	2.9506	3.35375
3744	3.4394	3.37833	3.40887
3746	3.40119	2.83155	3.11637
3747	3.15476	4.12631	3.64054
3748	3.51976	3.08452	3.30214
3749	1.28805	1.19107	1.23956
3751	3.69333	3.49869	3.59601
Control	3.959	3.65267	3.80583
3728	3.9475	3.73595	3.84173
3729	4.4969	3.51131	4.00411
3730	3.7456	3.14631	3.44595
3731	3.84988	3.36702	3.60845
3734	3.30786	3.79512	3.55149
3753	4.04893	3.31655	3.68274
3794	4.31631	4.69643	4.50637
Grand Total	3.45866	3.28398	3.37132
