# Supplementary material for: HOXA3 accelerates wound healing in diabetic and aged non-diabetic mammals
Source: Sci Rep. 2023 Jun 19;13:9923. doi: 10.1038/s41598-023-36933-4 (PMC10279746; doi:10.1038/s41598-023-36933-4)
Supplement: Supplementary file 7 — Supplementary Information 6. [file 41598_2023_36933_MOESM7_ESM.xlsx]

## Sheet: Weighing
		age (weeks):	77	78	79	80	81	82	83
		Animal ID
females	4 (HOXA3)	1751	31.31	32.4	29.93	25.26	26.9	26.68	26.48
		1752	33.23	31.9	29.33	28.01	27.73	27.73	26.08
		1753	40.76	38.3	36.86	34.89	32.47	31.29	30.6
		1754	35.49	33.2	32.11	31.44	29.22	29.22	28.61
		1755	35.4	36.1	34.25	33.48	30.36	28.95	28.37
		1756	32.24	33.3	32.56	31.87	29.34	29.34	28.19
		1757	35.73	34.6	32.19	31.5	28.7	28.7	27.74
		1758	36.1	36.9	36.29	34.31	33.02	30.2	31.44
		1759	27.62	30.1	30.36	29.24	28.42	28.42	28.14
	3 (GFP)	1760	45.65	45.1	43.8	40.12	39.09	39.09	37.23
		1761	38.5	37.5	35.4	31.37	29.4	29.37	30.16
		1762	36.57	33.8	32.54	31.51	28.97	28.97	27.54
		1763	35.28	26.4	27.89	28.35	28.8	27.44	28.07
		1764	35.94	36	32.65	31.89	29.58	29.58	28.25
		1765	38.94	40.5	37.41	34.29	31.53	31.53	32.36
		1766	34.84	30.5	28.3	27.48	27.47	27.47	27.21
		1767	35.83	34.9	34.53	32.35	29.42	29.42	26.54
		1768	34.84	34.4	33.02	31.56	31.73	31.73	29.73
males	2 (HOXA3)	1769	40.22	42.1	41.96	40.55	38.38	38.38	37.49
		1770	33.84	34.5	33.52	33.61	32.84	30.94	30.9
		1771	38.18	37.6	36.72	35.99	34.34	34.34	34.97
		1772	36.62	38.3	38.37	37.96	35.52	35.11	35.72
		1773	37.58	36.8	36.45	36.01	34.87	33.83	32.54
		1774	41.66	40.3	39.56	37.81	35.92	34.77	34.88
		1775	40.45	38.6	39.02	38.03	36.83	36.83	36.16
		1776	48.06	39	39.03	37.85	35.85	35.14	35.12
	1 (GFP)	1778	44.32	41.3	40.85	39.58	36.42	36.42	34.23
		1779	45.51	44.1	42.89	40.25	39.97	39.97	38.46
		1780	50.97	46.6	45.87	42.58	39.73	39.73	40.85
		1781	32.26	34.6	34.93	33.48	32.51	32.51	32.4
		1782	42.64	41.4	39.71	38.09	34.85	34.85	34.91
		1783	54.05	55.9	54.41	51.35	45.39	45.39	43.57
		1784	54.89	53.6	53.94	49.08	45.64	45.64	42.43
		1785	39.44	38.8	38.76	36.97	35.83	34.43	35.61
		1786	37.94	38.4	37.85	35.14	34.86	34.86	34.69
			77	78	79	80	81	82	83	0	0
average	Group	1	44.6689	43.8556	43.2456	40.7244	38.5975	38.2	37.4611	#DIV/0!	#DIV/0!
		2	39.5763	38.4	38.0787	37.2263	35.6633	34.9175	34.7225	#DIV/0!	#DIV/0!
		3	37.3767	35.4556	33.9489	32.1022	30.6656	30.5111	29.6767	#DIV/0!	#DIV/0!
		4	34.2089	34.0889	32.6533	31.1111	29.5733	28.9478	28.4056	#DIV/0!	#DIV/0!
		age (weeks):	77	78	79	80	81	82	83	0	0
stdev	Group	1	7.61352	7.08133	6.91601	6.04566	4.95163	4.80441	4.00249	#DIV/0!	#DIV/0!
		2	4.22699	2.27156	2.51893	2.03703	1.5727	2.17425	2.08187	#DIV/0!	#DIV/0!
		3	3.43741	5.40442	4.80393	3.63666	3.42326	3.54499	3.34654	#DIV/0!	#DIV/0!
		4	3.68305	2.61985	2.68584	3.12876	2.05261	1.33453	1.72273	#DIV/0!	#DIV/0!

## Sheet: Glucose
		age (weeks):	77
		Animal ID	L
males	1 (GFP)	1778
		1779	152
		1780	192
		1781	213
		1782	168
		1783	157
		1784	168
		1785	177
		1786	151
males	2 (HOXA3)	1769	196
		1770	148
		1771	150
		1772	220
		1773	191
		1774	171
		1775	157
		1776	177
		1778	151
females	3 (GFP)	1760	177
		1761	189
		1762	183
		1763	171
		1764	170
		1765	169
		1766	206
		1767	173
		1768	175
females	4 (HOXA3)	1751	198
		1752	145
		1753	137
		1754	167
		1755	169
		1756	186
		1757	170
		1758	169
		1759	177
average	Group	1	172.25
		2	173.444
		3	179.222
		4	168.667
		age (weeks):	77
stdev	Group	1	21.3926
		2	24.9355
		3	11.9664
		4	18.7016

## Sheet: RawWoundData
Therapy	Gender	Day	Animal	Side	Size	Valid (Not infected)
Control	Male	0	1778	Left	5.0425	1
Control	Male	0	1779	Left	5.2325	1
Control	Male	0	1780	Left	5.305	1
Control	Male	0	1781	Left	5.4625	1
Control	Male	0	1782	Left	4.5	1
Control	Male	0	1783	Left	4.755	1
Control	Male	0	1784	Left	4.6425	1
Control	Male	0	1785	Left	5.0625	1
Control	Male	0	1778	Right	5.9925	1
Control	Male	0	1779	Right	5.1875	1
Control	Male	0	1780	Right	5.4175	1
Control	Male	0	1781	Right	5.5725	1
Control	Male	0	1782	Right	4.395	1
Control	Male	0	1783	Right	5.94	1
Control	Male	0	1784	Right	4.925	1
Control	Male	0	1785	Right	6.265	1
Control	Male	7	1778	Left	5.82	1
Control	Male	7	1779	Left	5.30667	1
Control	Male	7	1780	Left	4.985	1
Control	Male	7	1781	Left	5.5075	1
Control	Male	7	1782	Left	5.18	1
Control	Male	7	1783	Left	4.98	1
Control	Male	7	1784	Left	4.735	1
Control	Male	7	1785	Left	5.4175	1
Control	Male	7	1778	Right	5.385	1
Control	Male	7	1779	Right	2.8675	1
Control	Male	7	1780	Right	4.33	1
Control	Male	7	1781	Right	2.405	1
Control	Male	7	1782	Right	4	1
Control	Male	7	1783	Right	5.5975	1
Control	Male	7	1784	Right	2.8325	1
Control	Male	7	1785	Right	5.62	1
Control	Male	14	1778	Left	2.7775	1
Control	Male	14	1779	Left	2.835	1
Control	Male	14	1780	Left	1.895	1
Control	Male	14	1781	Left	2.7	1
Control	Male	14	1782	Left	1.865	1
Control	Male	14	1783	Left	3.28	1
Control	Male	14	1784	Left	2.4625	1
Control	Male	14	1785	Left	?	0
Control	Male	14	1778	Right	4.0025	1
Control	Male	14	1779	Right	1.6075	1
Control	Male	14	1780	Right	2.83	1
Control	Male	14	1781	Right	2.915	1
Control	Male	14	1782	Right	3.2475	1
Control	Male	14	1783	Right	3.2025	1
Control	Male	14	1784	Right	2.6125	1
Control	Male	14	1785	Right	3.27	1
HoxA3	Male	0	1769	Left	5.405	1
HoxA3	Male	0	1770	Left	5.63	1
HoxA3	Male	0	1771	Left	5.1675	1
HoxA3	Male	0	1772	Left	5.7775	1
HoxA3	Male	0	1773	Left	5.5875	1
HoxA3	Male	0	1774	Left	6.0125	1
HoxA3	Male	0	1775	Left	5.89	1
HoxA3	Male	0	1776	Left	5.55	1
HoxA3	Male	0	1778	Left	5.2075	1
HoxA3	Male	0	1769	Right	6.0275	1
HoxA3	Male	0	1770	Right	5.03	1
HoxA3	Male	0	1771	Right	5.46	1
HoxA3	Male	0	1772	Right	5.8375	1
HoxA3	Male	0	1773	Right	4.7075	1
HoxA3	Male	0	1774	Right	5.315	1
HoxA3	Male	0	1775	Right	5.3425	1
HoxA3	Male	0	1776	Right	5.955	1
HoxA3	Male	0	1778	Right	5.26	1
HoxA3	Male	7	1769	Left	4.7175	1
HoxA3	Male	7	1770	Left	5.33	1
HoxA3	Male	7	1771	Left	5.035	1
HoxA3	Male	7	1772	Left	5.6225	1
HoxA3	Male	7	1773	Left	5.3925	1
HoxA3	Male	7	1774	Left	5.7625	1
HoxA3	Male	7	1775	Left	4.565	1
HoxA3	Male	7	1776	Left	5.0425	1
HoxA3	Male	7	1778	Left	3.64	1
HoxA3	Male	7	1769	Right	5.28	1
HoxA3	Male	7	1770	Right	5.12	1
HoxA3	Male	7	1771	Right	5.005	1
HoxA3	Male	7	1772	Right	5.4775	1
HoxA3	Male	7	1773	Right	4.835	1
HoxA3	Male	7	1774	Right	5.7175	1
HoxA3	Male	7	1775	Right	4.7775	1
HoxA3	Male	7	1776	Right	5.7025	1
HoxA3	Male	7	1778	Right	5.2425	1
HoxA3	Male	14	1769	Left	0	1
HoxA3	Male	14	1770	Left	0	1
HoxA3	Male	14	1771	Left	0	1
HoxA3	Male	14	1772	Left	1.05	1
HoxA3	Male	14	1773	Left	2.415	1
HoxA3	Male	14	1774	Left	2.95	1
HoxA3	Male	14	1775	Left	0	1
HoxA3	Male	14	1776	Left	0	1
HoxA3	Male	14	1778	Left	0	1
HoxA3	Male	14	1769	Right	0	1
HoxA3	Male	14	1770	Right	0	1
HoxA3	Male	14	1771	Right	0	1
HoxA3	Male	14	1772	Right	2.59	1
HoxA3	Male	14	1773	Right	0	1
HoxA3	Male	14	1774	Right	0	1
HoxA3	Male	14	1775	Right	0	1
HoxA3	Male	14	1776	Right	0	1
HoxA3	Male	14	1778	Right	0	1
Control	Female	0	1760	Left	5.4425	1
Control	Female	0	1761	Left	4.315	1
Control	Female	0	1762	Left	5.55	1
Control	Female	0	1763	Left	5.2175	1
Control	Female	0	1764	Left	5.785	1
Control	Female	0	1765	Left	6.3075	1
Control	Female	0	1766	Left	7.0825	1
Control	Female	0	1767	Left	4.5375	1
Control	Female	0	1768	Left	5.4375	1
Control	Female	0	1760	Right	5.9625	1
Control	Female	0	1761	Right	4.225	1
Control	Female	0	1762	Right	5.87	1
Control	Female	0	1763	Right	6.07	1
Control	Female	0	1764	Right	5.6725	1
Control	Female	0	1765	Right	5.3625	1
Control	Female	0	1766	Right	6.665	1
Control	Female	0	1767	Right	4.2325	1
Control	Female	0	1768	Right	5.515	1
Control	Female	7	1760	Left	6.485	1
Control	Female	7	1761	Left	4.4575	1
Control	Female	7	1762	Left	5.1275	1
Control	Female	7	1763	Left	4.7475	1
Control	Female	7	1764	Left	5.365	1
Control	Female	7	1765	Left	6.395	1
Control	Female	7	1766	Left	6.005	1
Control	Female	7	1767	Left	3.07	1
Control	Female	7	1768	Left	5.05	1
Control	Female	7	1760	Right	5.7775	1
Control	Female	7	1761	Right	4.52	1
Control	Female	7	1762	Right	5.6375	1
Control	Female	7	1763	Right	5.13	1
Control	Female	7	1764	Right	5.2725	1
Control	Female	7	1765	Right	6.7825	1
Control	Female	7	1766	Right	5.785	1
Control	Female	7	1767	Right	5.54	1
Control	Female	7	1768	Right	4.265	1
Control	Female	14	1760	Left	3.375	1
Control	Female	14	1761	Left	3.4925	1
Control	Female	14	1762	Left	2.875	1
Control	Female	14	1763	Left	2.2225	1
Control	Female	14	1764	Left	3.0275	1
Control	Female	14	1765	Left	3.4825	1
Control	Female	14	1766	Left	1.88	1
Control	Female	14	1767	Left	2.7675	1
Control	Female	14	1768	Left	2.5575	1
Control	Female	14	1760	Right	2.8	1
Control	Female	14	1761	Right	3.705	1
Control	Female	14	1762	Right	3.83	1
Control	Female	14	1763	Right	0	1
Control	Female	14	1764	Right	2.905	1
Control	Female	14	1765	Right	4.6375	1
Control	Female	14	1766	Right	2.58	1
Control	Female	14	1767	Right	2.67	1
Control	Female	14	1768	Right	2.9725	1
HoxA3	Female	0	1751	Left	4.9925	1
HoxA3	Female	0	1752	Left	4.4975	1
HoxA3	Female	0	1753	Left	6.19	1
HoxA3	Female	0	1754	Left	5.545	1
HoxA3	Female	0	1755	Left	5.1175	1
HoxA3	Female	0	1756	Left	5.48	1
HoxA3	Female	0	1757	Left	5.09	1
HoxA3	Female	0	1758	Left	4.6925	1
HoxA3	Female	0	1759	Left	6.1825	1
HoxA3	Female	0	1751	Right	5.9575	1
HoxA3	Female	0	1752	Right	5.1025	1
HoxA3	Female	0	1753	Right	5.795	1
HoxA3	Female	0	1754	Right	5.23	1
HoxA3	Female	0	1755	Right	6.395	1
HoxA3	Female	0	1756	Right	6.5625	1
HoxA3	Female	0	1757	Right	4.915	1
HoxA3	Female	0	1758	Right	6.0725	1
HoxA3	Female	0	1759	Right	6.5625	1
HoxA3	Female	7	1751	Left	4.8975	1
HoxA3	Female	7	1752	Left	4.41	1
HoxA3	Female	7	1753	Left	5.98	1
HoxA3	Female	7	1754	Left	3.9	1
HoxA3	Female	7	1755	Left	4.93	1
HoxA3	Female	7	1756	Left	4.6625	1
HoxA3	Female	7	1757	Left	5.1225	1
HoxA3	Female	7	1758	Left	4.4475	1
HoxA3	Female	7	1759	Left	5.755	1
HoxA3	Female	7	1751	Right	5.7925	1
HoxA3	Female	7	1752	Right	4.7775	1
HoxA3	Female	7	1753	Right	4.6375	1
HoxA3	Female	7	1754	Right	3.4525	1
HoxA3	Female	7	1755	Right	6.52	1
HoxA3	Female	7	1756	Right	5.6375	1
HoxA3	Female	7	1757	Right	4.6675	1
HoxA3	Female	7	1758	Right	5.1275	1
HoxA3	Female	7	1759	Right	5.7125	1
HoxA3	Female	14	1751	Left	0	1
HoxA3	Female	14	1752	Left	0	1
HoxA3	Female	14	1753	Left	0	1
HoxA3	Female	14	1754	Left	0	1
HoxA3	Female	14	1755	Left	0	1
HoxA3	Female	14	1756	Left	0	1
HoxA3	Female	14	1757	Left	0	1
HoxA3	Female	14	1758	Left	0	1
HoxA3	Female	14	1759	Left	0	1
HoxA3	Female	14	1751	Right	0	1
HoxA3	Female	14	1752	Right	0	1
HoxA3	Female	14	1753	Right	0	1
HoxA3	Female	14	1754	Right	0	1
HoxA3	Female	14	1755	Right	0	1
HoxA3	Female	14	1756	Right	0	1
HoxA3	Female	14	1757	Right	0	1
HoxA3	Female	14	1758	Right	0.96	1
HoxA3	Female	14	1759	Right	0	1

## Sheet: Trajectory
Valid	1
								Treating Each Wound Independently					Treating Each Animal Independently (Avg L+R)
Average of Size				Day				Diameter Avg	0	7	14		Diameter Avg	0	7	14
Gender	Therapy	Animal	Side	0	7	14		Female Control	5.51389	5.30069	2.87667		Female Control	5.51389	5.30069	2.87667
Female	Control	1760	Left	5.4425	6.485	3.375		Female HoxA3	5.57667	5.02389	0.0533333		Female HoxA3	5.57667	5.02389	0.0533333
Female	Control	1760	Right	5.9625	5.7775	2.8		Male Control	5.23109	4.68557	2.76683		Male Control	5.23109	4.68557	2.79828
Female	Control	1761	Left	4.315	4.4575	3.4925		Male HoxA3	5.50903	5.12583	0.500278		Male HoxA3	5.50903	5.12583	0.500278
Female	Control	1761	Right	4.225	4.52	3.705
Female	Control	1762	Left	5.55	5.1275	2.875		Diameter Std Err	0	7	14		Diameter Std Err	0	7	14
Female	Control	1762	Right	5.87	5.6375	3.83		Female Control	0.189325	0.211797	0.226293		Female Control	0.261206	0.260994	0.283158
Female	Control	1763	Left	5.2175	4.7475	2.2225		Female HoxA3	0.154704	0.181522	0.0533333		Female HoxA3	0.168855	0.213088	0.0533333
Female	Control	1763	Right	6.07	5.13	0		Male Control	0.134285	0.274149	0.157169		Male Control	0.14616	0.253971	0.15915
Female	Control	1764	Left	5.785	5.365	3.0275		Male HoxA3	0.0864867	0.121714	0.241457		Male HoxA3	0.0836166	0.135943	0.255321
Female	Control	1764	Right	5.6725	5.2725	2.905
Female	Control	1765	Left	6.3075	6.395	3.4825		T-Test pvalue (Male). One Tail, Homoscedatic	0.0423783	0.0684561	1.03249e-08		T-Test pvalue (Male). One Tail, Homoscedatic	0.0549616	0.0676634	1.09374e-06
Female	Control	1765	Right	5.3625	6.7825	4.6375		T-Test pvalue (Male). Two Tail, Homoscedatic	0.0847567	0.136912	2.06499e-08		T-Test pvalue (Male). Two Tail, Homoscedatic	0.109923	0.135327	2.18747e-06
Female	Control	1766	Left	7.0825	6.005	1.88		T-Test pvalue (Male). One Tail, Heteroscedatic	0.0468216	0.0785703	7.30941e-09		T-Test pvalue (Male). One Tail, Heteroscedatic	0.0631913	0.0775742	1.7193e-06
Female	Control	1766	Right	6.665	5.785	2.58		T-Test pvalue (Male). Two Tail, Heteroscedatic	0.0936432	0.157141	1.46188e-08		T-Test pvalue (Male). Two Tail, Heteroscedatic	0.126383	0.155148	3.4386e-06
Female	Control	1767	Left	4.5375	3.07	2.7675
Female	Control	1767	Right	4.2325	5.54	2.67		Mann Whitney (Male). One Tail	0.043	0.21	5e-06		Mann Whitney (Male). One Tail	0.105	0.118	0.00024
Female	Control	1768	Left	5.4375	5.05	2.5575		Mann Whitney (Male). Two Tail	0.09	0.42	1e-05		Mann Whitney (Male). Two Tail	0.21	0.235	0.00048
Female	Control	1768	Right	5.515	4.265	2.9725
Female	HoxA3	1751	Left	4.9925	4.8975	0		Absolute Benefit (Male)	-0.0531312	-0.0939609	0.819188		Absolute Benefit (Male)	-0.0531312	-0.0939609	0.82122
Female	HoxA3	1751	Right	5.9575	5.7925	0
Female	HoxA3	1752	Left	4.4975	4.41	0		T-Test pvalue (Female). One Tail, Homoscedatic	0.399453	0.16402	3.23378e-14		T-Test pvalue (Female). One Tail, Homoscedatic	0.421294	0.211705	1.82153e-08
Female	HoxA3	1752	Right	5.1025	4.7775	0		T-Test pvalue (Female). Two Tail, Homoscedatic	0.798907	0.328041	6.46756e-14		T-Test pvalue (Female). Two Tail, Homoscedatic	0.842588	0.42341	3.64307e-08
Female	HoxA3	1753	Left	6.19	5.98	0		T-Test pvalue (Female). One Tail, Heteroscedatic	0.399484	0.164102	1.14517e-10		T-Test pvalue (Female). One Tail, Heteroscedatic	0.421506	0.211943	3.03611e-06
Female	HoxA3	1753	Right	5.795	4.6375	0		T-Test pvalue (Male). Two Tail, Heteroscedatic	0.798968	0.328204	2.29035e-10		T-Test pvalue (Male). Two Tail, Heteroscedatic	0.843012	0.423887	6.07222e-06
Female	HoxA3	1754	Left	5.545	3.9	0
Female	HoxA3	1754	Right	5.23	3.4525	0		Mann Whitney (Female). One Tail	0.44	0.13	0		Mann Whitney (Female). One Tail	0.48	0.268	0.00011
Female	HoxA3	1755	Left	5.1175	4.93	0		Mann Whitney (Female). Two Tail	0.89	0.26	0		Mann Whitney (Female). Two Tail	0.96	0.536	0.000219
Female	HoxA3	1755	Right	6.395	6.52	0
Female	HoxA3	1756	Left	5.48	4.6625	0		Absolute Benefit (Female)	-0.0113854	0.0522206	0.98146		Absolute Benefit (Female)	-0.0113854	0.0522206	0.98146
Female	HoxA3	1756	Right	6.5625	5.6375	0
Female	HoxA3	1757	Left	5.09	5.1225	0
Female	HoxA3	1757	Right	4.915	4.6675	0
Female	HoxA3	1758	Left	4.6925	4.4475	0
Female	HoxA3	1758	Right	6.0725	5.1275	0.96
Female	HoxA3	1759	Left	6.1825	5.755	0
Female	HoxA3	1759	Right	6.5625	5.7125	0
Male	Control	1778	Left	5.0425	5.82	2.7775
Male	Control	1778	Right	5.9925	5.385	4.0025
Male	Control	1779	Left	5.2325	5.30667	2.835
Male	Control	1779	Right	5.1875	2.8675	1.6075
Male	Control	1780	Left	5.305	4.985	1.895
Male	Control	1780	Right	5.4175	4.33	2.83
Male	Control	1781	Left	5.4625	5.5075	2.7
Male	Control	1781	Right	5.5725	2.405	2.915
Male	Control	1782	Left	4.5	5.18	1.865
Male	Control	1782	Right	4.395	4	3.2475
Male	Control	1783	Left	4.755	4.98	3.28
Male	Control	1783	Right	5.94	5.5975	3.2025
Male	Control	1784	Left	4.6425	4.735	2.4625
Male	Control	1784	Right	4.925	2.8325	2.6125
Male	Control	1785	Left	5.0625	5.4175
Male	Control	1785	Right	6.265	5.62	3.27
Male	HoxA3	1769	Left	5.405	4.7175	0
Male	HoxA3	1769	Right	6.0275	5.28	0
Male	HoxA3	1770	Left	5.63	5.33	0
Male	HoxA3	1770	Right	5.03	5.12	0
Male	HoxA3	1771	Left	5.1675	5.035	0
Male	HoxA3	1771	Right	5.46	5.005	0
Male	HoxA3	1772	Left	5.7775	5.6225	1.05
Male	HoxA3	1772	Right	5.8375	5.4775	2.59
Male	HoxA3	1773	Left	5.5875	5.3925	2.415
Male	HoxA3	1773	Right	4.7075	4.835	0
Male	HoxA3	1774	Left	6.0125	5.7625	2.95
Male	HoxA3	1774	Right	5.315	5.7175	0
Male	HoxA3	1775	Left	5.89	4.565	0
Male	HoxA3	1775	Right	5.3425	4.7775	0
Male	HoxA3	1776	Left	5.55	5.0425	0
Male	HoxA3	1776	Right	5.955	5.7025	0
Male	HoxA3	1778	Left	5.2075	3.64	0
Male	HoxA3	1778	Right	5.26	5.2425	0

## Sheet: AUC
Valid	1
Therapy	Gender	Animal	Side	Average of Size	Count of Size		Treating Each Wound Independently			Treating Each Animal Independently (Avg L+R)
Control	Female	1760	Left	5.10083	3		Diameter Avg	AUC		Diameter Avg	AUC
Control	Female	1760	Right	4.84667	3		Female Control	4.56375		Female Control	4.56375
Control	Female	1761	Left	4.08833	3		Female HoxA3	3.5513		Female HoxA3	3.5513
Control	Female	1761	Right	4.15	3		Male Control	4.27936		Male Control	4.277
Control	Female	1762	Left	4.5175	3		Male HoxA3	3.71171		Male HoxA3	3.71171
Control	Female	1762	Right	5.1125	3
Control	Female	1763	Left	4.0625	3		Diameter Std Err	AUC		Diameter Std Err	AUC
Control	Female	1763	Right	3.73333	3		Female Control	0.136617		Female Control	0.18962
Control	Female	1764	Left	4.72583	3		Female HoxA3	0.106846		Female HoxA3	0.11247
Control	Female	1764	Right	4.61667	3		Male Control	0.152083		Male Control	0.184489
Control	Female	1765	Left	5.395	3		Male HoxA3	0.122031		Male HoxA3	0.132221
Control	Female	1765	Right	5.59417	3
Control	Female	1766	Left	4.98917	3		T-Test pvalue (Male). One Tail, Homoscedatic	0.00302885		T-Test pvalue (Male). One Tail, Homoscedatic	0.0114852
Control	Female	1766	Right	5.01	3		T-Test pvalue (Male). Two Tail, Homoscedatic	0.0060577		T-Test pvalue (Male). Two Tail, Homoscedatic	0.0229705
Control	Female	1767	Left	3.45833	3		T-Test pvalue (Male). One Tail, Heteroscedatic	0.00338489		T-Test pvalue (Male). One Tail, Heteroscedatic	0.0135158
Control	Female	1767	Right	4.1475	3		T-Test pvalue (Male). Two Tail, Heteroscedatic	0.00676978		T-Test pvalue (Male). Two Tail, Heteroscedatic	0.0270317
Control	Female	1768	Left	4.34833	3
Control	Female	1768	Right	4.25083	3		Mann Whitney (Male). One Tail			Mann Whitney (Male). One Tail	0.01
Control	Male	1778	Left	4.54667	3		Mann Whitney (Male). Two Tail			Mann Whitney (Male). Two Tail	0.0207
Control	Male	1778	Right	5.12667	3
Control	Male	1779	Left	4.45806	3		Absolute Benefit (Male)	0.132647		Absolute Benefit (Male)	0.13217
Control	Male	1779	Right	3.22083	3
Control	Male	1780	Left	4.06167	3		T-Test pvalue (Female). One Tail, Homoscedatic	6.99847e-07		T-Test pvalue (Female). One Tail, Homoscedatic	0.000150235
Control	Male	1780	Right	4.1925	3		T-Test pvalue (Female). Two Tail, Homoscedatic	1.39969e-06		T-Test pvalue (Female). Two Tail, Homoscedatic	0.000300471
Control	Male	1781	Left	4.55667	3		T-Test pvalue (Female). One Tail, Heteroscedatic	8.55944e-07		T-Test pvalue (Female). One Tail, Heteroscedatic	0.000251904
Control	Male	1781	Right	3.63083	3		T-Test pvalue (Male). Two Tail, Heteroscedatic	1.71189e-06		T-Test pvalue (Female). Two Tail, Heteroscedatic	0.000503807
Control	Male	1782	Left	3.84833	3
Control	Male	1782	Right	3.88083	3		Mann Whitney (Female). One Tail			Mann Whitney (Female). One Tail	0.000144
Control	Male	1783	Left	4.33833	3		Mann Whitney (Female). Two Tail	0		Mann Whitney (Female). Two Tail	0.000288
Control	Male	1783	Right	4.91333	3			0
Control	Male	1784	Left	3.94667	3		Absolute Benefit (Female)	0.221847		Absolute Benefit (Female)	0.221847
Control	Male	1784	Right	3.45667	3
Control	Male	1785	Left	5.24	2
Control	Male	1785	Right	5.05167	3
HoxA3	Female	1751	Left	3.29667	3
HoxA3	Female	1751	Right	3.91667	3
HoxA3	Female	1752	Left	2.96917	3
HoxA3	Female	1752	Right	3.29333	3
HoxA3	Female	1753	Left	4.05667	3
HoxA3	Female	1753	Right	3.4775	3
HoxA3	Female	1754	Left	3.14833	3
HoxA3	Female	1754	Right	2.89417	3
HoxA3	Female	1755	Left	3.34917	3
HoxA3	Female	1755	Right	4.305	3
HoxA3	Female	1756	Left	3.38083	3
HoxA3	Female	1756	Right	4.06667	3
HoxA3	Female	1757	Left	3.40417	3
HoxA3	Female	1757	Right	3.19417	3
HoxA3	Female	1758	Left	3.04667	3
HoxA3	Female	1758	Right	4.05333	3
HoxA3	Female	1759	Left	3.97917	3
HoxA3	Female	1759	Right	4.09167	3
HoxA3	Male	1769	Left	3.37417	3
HoxA3	Male	1769	Right	3.76917	3
HoxA3	Male	1770	Left	3.65333	3
HoxA3	Male	1770	Right	3.38333	3
HoxA3	Male	1771	Left	3.40083	3
HoxA3	Male	1771	Right	3.48833	3
HoxA3	Male	1772	Left	4.15	3
HoxA3	Male	1772	Right	4.635	3
HoxA3	Male	1773	Left	4.465	3
HoxA3	Male	1773	Right	3.18083	3
HoxA3	Male	1774	Left	4.90833	3
HoxA3	Male	1774	Right	3.6775	3
HoxA3	Male	1775	Left	3.485	3
HoxA3	Male	1775	Right	3.37333	3
HoxA3	Male	1776	Left	3.53083	3
HoxA3	Male	1776	Right	3.88583	3
HoxA3	Male	1778	Left	2.94917	3
HoxA3	Male	1778	Right	3.50083	3

## Sheet: LeftVsRight Correlation
Valid	1
Average of Size	Column Labels
Row Labels	Left	Right	Grand Total			Correlation Coefficient	R2
Control	4.43613	4.40794	4.4219		Female Control	0.824128	0.679187
Female	4.52065	4.60685	4.56375		Male Control	0.498172	0.248175
1760	5.10083	4.84667	4.97375		Female HoxA3	0.18128	0.0328625
1761	4.08833	4.15	4.11917		Male HoxA3	0.127363	0.0162212
1762	4.5175	5.1125	4.815
1763	4.0625	3.73333	3.89792
1764	4.72583	4.61667	4.67125
1765	5.395	5.59417	5.49458
1766	4.98917	5.01	4.99958
1767	3.45833	4.1475	3.80292
1768	4.34833	4.25083	4.29958
Male	4.33692	4.18417	4.25892
1778	4.54667	5.12667	4.83667
1779	4.45806	3.22083	3.83944
1780	4.06167	4.1925	4.12708
1781	4.55667	3.63083	4.09375
1782	3.84833	3.88083	3.86458
1783	4.33833	4.91333	4.62583
1784	3.94667	3.45667	3.70167
1785	5.24	5.05167	5.127
HoxA3	3.58597	3.67704	3.6315
Female	3.40343	3.69917	3.5513
1751	3.29667	3.91667	3.60667
1752	2.96917	3.29333	3.13125
1753	4.05667	3.4775	3.76708
1754	3.14833	2.89417	3.02125
1755	3.34917	4.305	3.82708
1756	3.38083	4.06667	3.72375
1757	3.40417	3.19417	3.29917
1758	3.04667	4.05333	3.55
1759	3.97917	4.09167	4.03542
Male	3.76852	3.65491	3.71171
1769	3.37417	3.76917	3.57167
1770	3.65333	3.38333	3.51833
1771	3.40083	3.48833	3.44458
1772	4.15	4.635	4.3925
1773	4.465	3.18083	3.82292
1774	4.90833	3.6775	4.29292
1775	3.485	3.37333	3.42917
1776	3.53083	3.88583	3.70833
1778	2.94917	3.50083	3.225
Grand Total	3.9947	4.03205	4.01346
