# Supplementary material for: HOXA3 accelerates wound healing in diabetic and aged non-diabetic mammals
Source: Sci Rep. 2023 Jun 19;13:9923. doi: 10.1038/s41598-023-36933-4 (PMC10279746; doi:10.1038/s41598-023-36933-4)
Supplement: Supplementary file 8 — Supplementary Information 7. [file 41598_2023_36933_MOESM8_ESM.xlsx]

## Sheet: Standard Curves
												Standards: IL-12p70
												Sample	Well	Concentration	Signal	Calc. Concentration
												S001	G01	1700	1099462	1783.17
												S001	H01	1700	1063815	1698.35
												S002	G02	425	342911	417.121
												S002	H02	425	327999	397.076
												S003	G03	106.25	94182	106.315
												S003	H03	106.25	87342	98.4122
												S004	G04	26.5625	24540	27.202
												S004	H04	26.5625	25716	28.5152
												S005	G05	6.64062	6701	7.34345
												S005	H05	6.64062	6149	6.72987
												S006	G06	1.66016	1651	1.72369
												S006	H06	1.66016	1618	1.68686
												S007	G07	0.415039	448	0.377864
												S007	H07	0.415039	469	0.401454
												S008	G08	0.10376	206	0.105324
												S008	H08	0.10376	191	0.0883614
												S009	G09	0	58	NaN
												S009	H09	0	175	0.0702503
												Standards: IL-6
												Sample	Well	Concentration	Signal	Calc. Concentration
												S001	G01	2800	1361466	2431.09
												S001	H01	2800	1379993	2501.18
												S002	G02	700	807504	1033.79
												S002	H02	700	685679	835.239
												S003	G03	175	170401	188.88
												S003	H03	175	145427	162.191
												S004	G04	43.75	32559	40.4293
												S004	H04	43.75	30459	38.0434
												S005	G05	10.9375	7827	11.0417
												S005	H05	10.9375	7120	10.1272
												S006	G06	2.73438	1776	2.78685
												S006	H06	2.73438	1789	2.80634
												S007	G07	0.683594	518	0.791505
												S007	H07	0.683594	470	0.707928
												S008	G08	0.170898	185	0.177339
												S008	H08	0.170898	180	0.167039
												S009	G09	0	127	0.0514374
												S009	H09	0	84	NaN
																Standards: TNF-α
																Sample	Well	Concentration	Signal	Calc. Concentration
																S001	G01	1392	428235	1384.59
																S001	H01	1392	423019	1366.36
																S002	G02	348	124122	379.127
																S002	H02	348	117608	358.796
																S003	G03	87	28433	85.2152
																S003	H03	87	27713	83.0419
																S004	G04	21.75	7574	22.4847
																S004	H04	21.75	6759	20.0436
																S005	G05	5.4375	1935	5.61127
																S005	H05	5.4375	1865	5.40207
																S006	G06	1.35938	535	1.4288
																S006	H06	1.35938	486	1.28248
																S007	G07	0.339844	175	0.354028
																S007	H07	0.339844	165	0.324182
																S008	G08	0.0849609	88	0.0944072
																S008	H08	0.0849609	86	0.0884403
																S009	G09	0	54	NaN
																S009	H09	0	57	0.00194258

## Sheet: FullDataTable
Test_Article_ID	Test_Article_True	Dosage _ugPermL	Analyte	Sample	Well	Dilution	Signal	Measured_Analyte_pgPermL
A	HoxA3(wt)	40	IL12p70	U001	A01	2	4666	10.162
A	HoxA3(wt)	40	IL12p70	U001	A03	2	5177	11.2985
A	HoxA3(wt)	20	IL12p70	U002	B01	2	49467	110.38
A	HoxA3(wt)	20	IL12p70	U002	B02	2	62333	139.547
A	HoxA3(wt)	20	IL12p70	U002	B03	2	59705	133.573
A	HoxA3(wt)	10	IL12p70	U003	C01	2	103391	234.006
A	HoxA3(wt)	10	IL12p70	U003	C02	2	106148	240.428
A	HoxA3(wt)	5	IL12p70	U004	D01	2	100845	228.085
A	HoxA3(wt)	5	IL12p70	U004	D02	2	133479	304.65
A	HoxA3(wt)	5	IL12p70	U004	D03	2	120339	273.646
A	HoxA3(wt)	1	IL12p70	U005	E01	2	133686	305.14
A	HoxA3(wt)	1	IL12p70	U005	E02	2	158271	363.81
A	HoxA3(wt)	1	IL12p70	U005	E03	2	147114	337.078
A	HoxA3(wt)	0.1	IL12p70	U006	F01	2	154743	355.338
A	HoxA3(wt)	0.1	IL12p70	U006	F02	2	197268	458.68
A	HoxA3(wt)	0.1	IL12p70	U006	F03	2	190361	441.712
A	HoxA3(wt)	40	IL6	U001	A01	2	626859	1495.1
A	HoxA3(wt)	40	IL6	U001	A03	2	702729	1723.18
A	HoxA3(wt)	20	IL6	U002	B01	2	1301682	4439.48
A	HoxA3(wt)	20	IL6	U002	B02	2	1304375	4457.61
A	HoxA3(wt)	20	IL6	U002	B03	2	1320820	4570.12
A	HoxA3(wt)	10	IL6	U003	C01	2	1321247	4573.09
A	HoxA3(wt)	10	IL6	U003	C02	2	1341355	4715.1
A	HoxA3(wt)	5	IL6	U004	D01	2	1334666	4667.31
A	HoxA3(wt)	5	IL6	U004	D02	2	1357762	4834.69
A	HoxA3(wt)	5	IL6	U004	D03	2	1331376	4644.01
A	HoxA3(wt)	1	IL6	U005	E01	2	1333603	4659.77
A	HoxA3(wt)	1	IL6	U005	E02	2	1341891	4718.95
A	HoxA3(wt)	1	IL6	U005	E03	2	1360722	4856.64
A	HoxA3(wt)	0.1	IL6	U006	F01	2	1340144	4706.41
A	HoxA3(wt)	0.1	IL6	U006	F02	2	1361491	4862.36
A	HoxA3(wt)	0.1	IL6	U006	F03	2	1388379	5067.36
A	HoxA3(wt)	40	TNFa	U001	A01	50	19538	2920.29
A	HoxA3(wt)	40	TNFa	U001	A03	50	17240	2574.69
A	HoxA3(wt)	20	TNFa	U002	B01	50	40181	6037.81
A	HoxA3(wt)	20	TNFa	U002	B02	50	49490	7451.29
A	HoxA3(wt)	20	TNFa	U002	B03	50	50848	7657.89
A	HoxA3(wt)	10	TNFa	U003	C01	50	49003	7377.23
A	HoxA3(wt)	10	TNFa	U003	C02	50	60783	9172.4
A	HoxA3(wt)	5	TNFa	U004	D01	50	42971	6460.95
A	HoxA3(wt)	5	TNFa	U004	D02	50	50978	7677.67
A	HoxA3(wt)	5	TNFa	U004	D03	50	54247	8175.43
A	HoxA3(wt)	1	TNFa	U005	E01	50	47810	7195.85
A	HoxA3(wt)	1	TNFa	U005	E02	50	58952	8892.87
A	HoxA3(wt)	1	TNFa	U005	E03	50	58005	8748.37
A	HoxA3(wt)	0.1	TNFa	U006	F01	50	40485	6083.9
A	HoxA3(wt)	0.1	TNFa	U006	F02	50	45265	6809.18
A	HoxA3(wt)	0.1	TNFa	U006	F03	50	48519	7303.63
Solvent	Solvent_IL12p70	40	IL12p70	U019	A10	2	6406	14.0311
Solvent	Solvent_IL12p70	40	IL12p70	U019	A11	2	6711	14.7091
Solvent	Solvent_IL12p70	40	IL12p70	U019	A12	2	7883	17.3143
Solvent	Solvent_IL12p70	20	IL12p70	U020	B10	2	76490	171.873
Solvent	Solvent_IL12p70	20	IL12p70	U020	B11	2	97833	221.091
Solvent	Solvent_IL12p70	20	IL12p70	U020	B12	2	98587	222.841
Solvent	Solvent_IL12p70	10	IL12p70	U021	C10	2	153703	352.844
Solvent	Solvent_IL12p70	10	IL12p70	U021	C11	2	176520	407.925
Solvent	Solvent_IL12p70	10	IL12p70	U021	C12	2	185104	428.845
Solvent	Solvent_IL12p70	5	IL12p70	U022	D10	2	90811	204.833
Solvent	Solvent_IL12p70	5	IL12p70	U022	D11	2	169779	391.572
Solvent	Solvent_IL12p70	5	IL12p70	U022	D12	2	187957	435.823
Solvent	Solvent_IL12p70	1	IL12p70	U023	E10	2	137311	313.737
Solvent	Solvent_IL12p70	1	IL12p70	U023	E11	2	144595	331.067
Solvent	Solvent_IL12p70	1	IL12p70	U023	E12	2	141137	322.831
Solvent	Solvent_IL12p70	0.1	IL12p70	U024	F10	2	138697	317.029
Solvent	Solvent_IL12p70	0.1	IL12p70	U024	F11	2	153321	351.928
Solvent	Solvent_IL12p70	0.1	IL12p70	U024	F12	2	153904	353.326
Solvent	Solvent_IL6	40	IL6	U019	A10	2	753213	1884.52
Solvent	Solvent_IL6	40	IL6	U019	A11	2	745796	1860.3
Solvent	Solvent_IL6	40	IL6	U019	A12	2	860124	2255.47
Solvent	Solvent_IL6	20	IL6	U020	B10	2	1301881	4440.82
Solvent	Solvent_IL6	20	IL6	U020	B11	2	1334287	4664.62
Solvent	Solvent_IL6	20	IL6	U020	B12	2	1348757	4768.63
Solvent	Solvent_IL6	10	IL6	U021	C10	2	1330802	4639.96
Solvent	Solvent_IL6	10	IL6	U021	C11	2	1337488	4687.41
Solvent	Solvent_IL6	10	IL6	U021	C12	2	1350535	4781.59
Solvent	Solvent_IL6	5	IL6	U022	D10	2	1348943	4769.98
Solvent	Solvent_IL6	5	IL6	U022	D11	2	1370576	4930.52
Solvent	Solvent_IL6	5	IL6	U022	D12	2	1381028	5010.33
Solvent	Solvent_IL6	1	IL6	U023	E10	2	1343492	4730.49
Solvent	Solvent_IL6	1	IL6	U023	E11	2	1334839	4668.54
Solvent	Solvent_IL6	1	IL6	U023	E12	2	1349460	4773.75
Solvent	Solvent_IL6	0.1	IL6	U024	F10	2	1362163	4867.36
Solvent	Solvent_IL6	0.1	IL6	U024	F11	2	1362146	4867.23
Solvent	Solvent_IL6	0.1	IL6	U024	F12	2	1375093	4964.83
Solvent	Solvent_TNFa	40	TNFa	U019	A10	50	20755	3103.43
Solvent	Solvent_TNFa	40	TNFa	U019	A11	50	18990	2837.85
Solvent	Solvent_TNFa	40	TNFa	U019	A12	50	22327	3340.12
Solvent	Solvent_TNFa	20	TNFa	U020	B10	50	46542	7003.15
Solvent	Solvent_TNFa	20	TNFa	U020	B11	50	56027	8446.71
Solvent	Solvent_TNFa	20	TNFa	U020	B12	50	55885	8425.06
Solvent	Solvent_TNFa	10	TNFa	U021	C10	50	51190	7709.93
Solvent	Solvent_TNFa	10	TNFa	U021	C11	50	57770	8712.52
Solvent	Solvent_TNFa	10	TNFa	U021	C12	50	53829	8111.75
Solvent	Solvent_TNFa	5	TNFa	U022	D10	50	34103	5117.48
Solvent	Solvent_TNFa	5	TNFa	U022	D11	50	49290	7420.87
Solvent	Solvent_TNFa	5	TNFa	U022	D12	50	48240	7261.22
Solvent	Solvent_TNFa	1	TNFa	U023	E10	50	41112	6178.96
Solvent	Solvent_TNFa	1	TNFa	U023	E11	50	40990	6160.46
Solvent	Solvent_TNFa	1	TNFa	U023	E12	50	43258	6504.5
Solvent	Solvent_TNFa	0.1	TNFa	U024	F10	50	30691	4601.73
Solvent	Solvent_TNFa	0.1	TNFa	U024	F11	50	34996	5252.58
Solvent	Solvent_TNFa	0.1	TNFa	U024	F12	50	33470	5021.75
Solvent	Solvent_IL12p70	0	IL12p70	U025	G10	2	235	0.276165
Solvent	Solvent_IL12p70	0	IL12p70	U025	G11	2	201	0.199343
Solvent	Solvent_IL12p70	0	IL12p70	U025	G12	2	250	0.310022
Solvent	Solvent_IL6	0	IL6	U025	G10	2	443	1.32085
Solvent	Solvent_IL6	0	IL6	U025	G11	2	426	1.26063
Solvent	Solvent_IL6	0	IL6	U025	G12	2	384	1.11039
Solvent	Solvent_TNFa	0	TNFa	U026	G10	2	416	2.14695
Solvent	Solvent_TNFa	0	TNFa	U026	G11	2	374	1.89615
Solvent	Solvent_TNFa	0	TNFa	U026	G12	2	388	1.97975
Stimulated	Stimulated_IL12p70	0	IL12p70	U026	H10	2	146108	334.677
Stimulated	Stimulated_IL12p70	0	IL12p70	U026	H11	2	178153	411.896
Stimulated	Stimulated_IL12p70	0	IL12p70	U026	H12	2	176920	408.897
Stimulated	Stimulated_IL6	0	IL6	U026	H10	2	1329821	4633.04
Stimulated	Stimulated_IL6	0	IL6	U026	H11	2	1340290	4707.46
Stimulated	Stimulated_IL6	0	IL6	U026	H12	2	1345085	4741.99
Stimulated	Stimulated_TNFa	0	TNFa	U025	H10	50	39019	5861.71
Stimulated	Stimulated_TNFa	0	TNFa	U025	H11	50	41602	6253.27
Stimulated	Stimulated_TNFa	0	TNFa	U025	H12	50	35357	5307.2

## Sheet: Charts_IL12p70
Analyte	IL12p70
Average of Measured_Analyte_pgPermL	Test_Article_True
Dosage _ugPermL	HoxA3(wt)	Solvent_IL12p70	Stimulated_IL12p70
0		0.261843	385.157
0.1	418.576	340.761
1	335.343	322.545
5	268.794	344.076
10	237.217	396.538
20	127.833	205.268
40	10.7303	15.3515
Analyte	IL12p70
StdDev of Measured_Analyte_pgPermL	Test_Article_True
Dosage _ugPermL	HoxA3(wt)	Solvent_IL12p70	Stimulated_IL12p70
0.1	55.4194	20.5643
1	29.3735	8.66868
5	38.5124	122.601
10	4.54091	39.2593
20	15.4071	28.9344
40	0.803612	1.73333
0		0.0567126	43.7426
Analyte	IL12p70
Count of Dosage _ugPermL	Test_Article_True					Solvent Ratio	HoxA3(wt)
Dosage _ugPermL	HoxA3(wt)	Solvent_IL12p70	Stimulated_IL12p70			0.1	1.22836
0.1	3	3				1	1.03968
1	3	3				5	0.781205
5	3	3				10	0.598221
10	2	3				20	0.622762
20	3	3				40	0.698972
40	2	3
0		3	3
Std Err	HoxA3(wt)	Solvent_IL12p70
0	0	0.151175
0.1	31.9964	11.8728
1	16.9588	5.00486
5	22.2351	70.7838
10	3.21091	22.6664
20	8.89527	16.7053
40	0.56824	1.00074	Stimulated
			6.61382
						https://www.stepbystepsolutioncreator.com/st/mtest
Dose	Cohort	Analyte		TTEST	TTEST pvalue (2tail hetero)	MannWhitney 1tail
0.1	HoxA3(wt)	355.338		0.1 HoxA3(wt) v Solvent	0.122804	0.04
0.1	HoxA3(wt)	458.68		1.0 HoxA3(wt) v Solvent	0.534561	0.33
0.1	HoxA3(wt)	441.712		5.0 HoxA3(wt) v Solvent	0.401741	0.33
0.1	Solvent_IL12p70	317.029		10 HoxA3(wt) v Solvent	0.0180536	0.074
0.1	Solvent_IL12p70	351.928		20 HoxA3(wt) v Solvent	0.0255763	0.04
0.1	Solvent_IL12p70	353.326		40 HoxA3(wt) v Solvent	0.0296133	0.074
1	HoxA3(wt)	305.14
1	HoxA3(wt)	363.81
1	HoxA3(wt)	337.078
1	Solvent_IL12p70	313.737
1	Solvent_IL12p70	331.067
1	Solvent_IL12p70	322.831
5	HoxA3(wt)	228.085
5	HoxA3(wt)	304.65
5	HoxA3(wt)	273.646
5	Solvent_IL12p70	204.833
5	Solvent_IL12p70	391.572
5	Solvent_IL12p70	435.823
10	HoxA3(wt)	234.006
10	HoxA3(wt)	240.428
10	Solvent_IL12p70	352.844
10	Solvent_IL12p70	407.925
10	Solvent_IL12p70	428.845
20	HoxA3(wt)	110.38
20	HoxA3(wt)	139.547
20	HoxA3(wt)	133.573
20	Solvent_IL12p70	171.873
20	Solvent_IL12p70	221.091
20	Solvent_IL12p70	222.841
40	HoxA3(wt)	10.162
40	HoxA3(wt)	11.2985
40	Solvent_IL12p70	14.0311
40	Solvent_IL12p70	14.7091
40	Solvent_IL12p70	17.3143

## Sheet: Charts_IL6
Analyte	IL6
Average of Measured_Analyte_pgPermL	Test_Article_True
Dosage _ugPermL	HoxA3(wt)	Solvent_IL6	Stimulated_IL6
0		1.23062	4694.16
0.1	4878.71	4899.81
1	4745.12	4724.26
5	4715.34	4903.61
10	4644.09	4702.99
20	4489.07	4624.69
40	1609.14	2000.1
Analyte	IL6
StdDev of Measured_Analyte_pgPermL	Test_Article_True
Dosage _ugPermL	HoxA3(wt)	Solvent_IL6	Stimulated_IL6
0.1	181.032	56.3098
1	101.007	52.8791
5	104.017	122.411
10	100.42	72.0899
20	70.7764	167.516
40	161.277	221.495
0		0.108389	55.6763
Analyte	IL6
Count of Dosage _ugPermL	Test_Article_True					Solvent Ratio	HoxA3(wt)
Dosage _ugPermL	HoxA3(wt)	Solvent_IL6	Stimulated_IL6			0.1	0.995694
0.1	3	3				1	1.00442
1	3	3				5	0.961605
5	3	3				10	0.987478
10	2	3				20	0.970675
20	3	3				40	0.804529
40	2	3
0		3	3
Std Err	HoxA3(wt)	Solvent_IL6
0		0.7105
0.1	104.519	32.5105
1	58.3167	30.5298
5	60.0543	70.6739
10	71.0077	41.6212
20	40.8628	96.7156
40	114.04	127.88	Stimulated
			7.46166
						https://www.stepbystepsolutioncreator.com/st/mtest
Dose	Cohort	Analyte		TTEST	TTEST pvalue (2tail hetero)	MannWhitney 1tail
0.1	HoxA3(wt)	4706.41
0.1	HoxA3(wt)	4862.36		0.1 HoxA3(wt) v Solvent	NS	NS
0.1	HoxA3(wt)	5067.36		1.0 HoxA3(wt) v Solvent	NS	NS
0.1	Solvent_IL6	4867.36		5.0 HoxA3(wt) v Solvent	NS	NS
0.1	Solvent_IL6	4867.23		10 HoxA3(wt) v Solvent	NS	NS
0.1	Solvent_IL6	4964.83		20 HoxA3(wt) v Solvent	NS	NS
1	HoxA3(wt)	4659.77		40 HoxA3(wt) v Solvent	NS	NS
1	HoxA3(wt)	4718.95
1	HoxA3(wt)	4856.64
1	Solvent_IL6	4730.49
1	Solvent_IL6	4668.54
1	Solvent_IL6	4773.75
5	HoxA3(wt)	4667.31
5	HoxA3(wt)	4834.69
5	HoxA3(wt)	4644.01
5	Solvent_IL6	4769.98
5	Solvent_IL6	4930.52
5	Solvent_IL6	5010.33
10	HoxA3(wt)	4573.09
10	HoxA3(wt)	4715.1
10	Solvent_IL6	4639.96
10	Solvent_IL6	4687.41
10	Solvent_IL6	4781.59
20	HoxA3(wt)	4439.48
20	HoxA3(wt)	4457.61
20	HoxA3(wt)	4570.12
20	Solvent_IL6	4440.82
20	Solvent_IL6	4664.62
20	Solvent_IL6	4768.63
40	HoxA3(wt)	1495.1
40	HoxA3(wt)	1723.18
40	Solvent_IL6	1884.52
40	Solvent_IL6	1860.3
40	Solvent_IL6	2255.47

## Sheet: Charts_TNFa
Analyte	TNFa
Average of Measured_Analyte_pgPermL	Test_Article_True
Dosage _ugPermL	HoxA3(wt)	Solvent_TNFa	Stimulated_TNFa
0		2.00761	5807.39
0.1	6732.24	4958.68
1	8279.03	6281.31
5	7438.02	6599.86
10	8274.81	8178.07
20	7049	7958.31
40	2747.49	3093.8
Analyte	TNFa
StdDev of Measured_Analyte_pgPermL	Test_Article_True
Dosage _ugPermL	HoxA3(wt)	Solvent_TNFa	Stimulated_TNFa
0.1	613.498	329.976
1	940.839	193.511
5	882.007	1286.25
10	1269.38	504.572
20	881.784	827.258
40	244.375	251.275
0		0.127699	475.368
Analyte	TNFa
Count of Dosage _ugPermL	Test_Article_True					Solvent Ratio	HoxA3(wt)
Dosage _ugPermL	HoxA3(wt)	Solvent_TNFa	Stimulated_TNFa			0.1	1.35767
0.1	3	3				1	1.31804
1	3	3				5	1.127
5	3	3				10	1.01183
10	2	3				20	0.885741
20	3	3				40	0.888063
40	2	3
0		3	3
Std Err	HoxA3(wt)	Solvent_TNFa
0	0	1.1591
0.1	354.203	190.512
1	543.194	111.724
5	509.227	742.619
10	897.584	291.315
20	509.098	477.618
40	172.799	145.074	Stimulated
			21.8029
						https://www.stepbystepsolutioncreator.com/st/mtest
Dose	Cohort	Analyte		TTEST	TTEST pvalue (2tail hetero)	MannWhitney 1tail
0.1	HoxA3(wt)	6083.9		0.1 HoxA3(wt) v Solvent	0.0206469	0.04
0.1	HoxA3(wt)	6809.18		1.0 HoxA3(wt) v Solvent	0.0612391	0.04
0.1	HoxA3(wt)	7303.63		5.0 HoxA3(wt) v Solvent	0.41095	0.19
0.1	Solvent_TNFa	4601.73		10 HoxA3(wt) v Solvent	0.932609	NS
0.1	Solvent_TNFa	5252.58		20 HoxA3(wt) v Solvent	0.262905	NS
0.1	Solvent_TNFa	5021.75		40 HoxA3(wt) v Solvent	0.24726	NS
1	HoxA3(wt)	7195.85
1	HoxA3(wt)	8892.87
1	HoxA3(wt)	8748.37
1	Solvent_TNFa	6178.96
1	Solvent_TNFa	6160.46
1	Solvent_TNFa	6504.5
5	HoxA3(wt)	6460.95
5	HoxA3(wt)	7677.67
5	HoxA3(wt)	8175.43
5	Solvent_TNFa	5117.48
5	Solvent_TNFa	7420.87
5	Solvent_TNFa	7261.22
10	HoxA3(wt)	7377.23
10	HoxA3(wt)	9172.4
10	Solvent_TNFa	7709.93
10	Solvent_TNFa	8712.52
10	Solvent_TNFa	8111.75
20	HoxA3(wt)	6037.81
20	HoxA3(wt)	7451.29
20	HoxA3(wt)	7657.89
20	Solvent_TNFa	7003.15
20	Solvent_TNFa	8446.71
20	Solvent_TNFa	8425.06
40	HoxA3(wt)	2920.29
40	HoxA3(wt)	2574.69
40	Solvent_TNFa	3103.43
40	Solvent_TNFa	2837.85
40	Solvent_TNFa	3340.12
